# Supplementary material for: The association of cobalturia with cobaltism symptoms a prospective blinded study of 229 post-arthroplasty patients
Source: PLoS One. 2023 Dec 21;18(12):e0295203. doi: 10.1371/journal.pone.0295203 (PMC10734948; doi:10.1371/journal.pone.0295203)
Supplement: S1 Data — (XLSX) [file pone.0295203.s002.xlsx]

## Sheet: Contingency CSI > 2 and Uco ≥ 1
Count of U[Co] ≥ 1	Column Labels
Row Labels	N	Y	(blank)	Grand Total					CSI ≥ 2	CSI > 2	Grand Total
N	73	28		101				Uco < 1	73	28	101
Y	33	95		128				Uco ≥ 1	33	95	128
(blank)								Grand Total	106	123	229
Grand Total	106	123		229

## Sheet: 229 working
Master Cobalt #	Consent?	UCLA2	Mass	Age at time of highest risk arthroplasty	Sex	Urine Quant Proxy	[Uco]*(YE)	Bco Q	Log B[Co]	Uco * Years exposed	Years exposed	U[Co] ≥ 1	CSI > 2	Sum CSI	JAMA Classication	Mechanism of CoCr Metallosis	CoCr components other locations	MoM	MoM nMoM NAR	Taper with CoCr component	Sub Risk	Risk	Rational Risk	Location highest risk TJA	Details highest risk arthroplasty or arthroplasty thought to be at risk.	Other CrCo Implant at time of cobalt determination	CoCr femoral femoral head diameter	Neck length	Articular couple with CoCr	Taper with CoCr component2	Number of tapers with a CoCr part	Total number of CoCr parts	MoM MoC MoB	Sum CoCr parts and Tapers at time of index cobalt level.	Specific CoCr Parts	Years Exposure to implant though to be at riskat time of index cobalt	Years Exposure to any CoCr implant	U[Co] ≥ 1 or B[Co] ≥ 0.42	U[Co] ≥ 1 or B[Co] ≥ 0.43	Urine Quant	UCo QP	U[Co]≥1	Sum CSI3	YE	Blood QUNAT PROXY2	Uco/BCo	Urine Quant Proxy2	Urine QUAL	B[Co] resulted
22		8	155	68.7722	F	0.6	2.71167	0.2	-0.69897	2.71167	4.51944	N	N	0	MoP THA ZT	Taper	N	N	nMoM	Z1214	ZMoP	HR	Z1214	H	Zimmer MLT 32mm +0 CrCo by Tower	No	32	0	MoP	Z1214	1	1	0	2	Zimmer 12/14 32+0 CoCr femoral head, MLT stem	4.51944	4.51944	N		0.6	1.8	N	0	4.51944	0.2	3	0.6		0.2
14		6	145	82.2972	M	1.1	3.84694	0.2	-0.69897	3.84694	3.49722	Y	Y	5	TSA	MoP	N	N	nMoM	RTSA		HR	TSA	S	Exactec	No			MoP	RTSA	1	1	0	2	Exactec RTSA	3.49722	3.49722	Y		1.1	6.05	Y	5	3.49722	0.2	5.5	1.1		0.2
212	Y	7	245	55.4556	M	0.2	4.61722	0.2	-0.69897	4.61722	23.0861	N	Y	3	MoP THA DT	Taper	N	N	nMoM	D1214		LR	DT	H	DePuy cemented CrCo stem, 26 mm CrCo head on Hylamer	No	26		MoP	D1214	1	2	0	3	DePuy 26 Elite cemented CoCr head	23.0861	23.0861	N		0.2	0.2	N	3	23.0861	0.2	1	0.2		0.2
162		8	175	63.6444	F	0.4	5.28222	0.2	-0.69897	5.28222	13.2056	N	N	0	MoP THA ZT	Taper	Y	N	nMoM	Z1214		LR	38 mm Z1214	H	L Zimmer MLT SO, 38 +0 Durasul/ Converge	Left Durom primary hip that I revised to CoP 12/20/12 for acetabular loosening and ARMD. Sole symptom of APC palpitations and exercise intolerance.	38	0	MoP	Z1214	1	1	0	2	Zimmer 38 MLT	8.24167	13.2056	N		0.4	0.8	N	0	13.2056	0.2	2	0.4		0.2
188		9	195	40.1889	M	0.4	6.73556	0.2	-0.69897	6.73556	16.8389	N	Y	5	MoP THA CT	Taper	N	N	nMoM	CT		LR	CT	H	28 mm CrCo head on Osteonics Secure-Fit stem	No	28		MoP	CT	1	1	0	2	Stryker 28 CT Securefit	16.8389	16.8389	N		0.4	0.8	N	5	16.8389	0.2	2	0.4		0.2
230		8	131	63.6694	F	0.7	23.2419	0.2	-0.69897	23.2419	33.2028	N	N	2	MoP THA ZT	Taper	N	N	nMoM	Z1214	ZMoP	HR	Z1214	H	Zimmer MLT stem 32mm - 3.5 CrCo head/ Converge-Durasul	No	32		MoP	Z1214	2	2	0	4	L Zimmer 26 on 6* multilock revision, R Zimer 32 on MLT	7.04722	33.2028	N		0.7	2.45	N	2	33.2028	0.2	3.5	0.7		0.2
5		8	225	63.1889	M	0.8	1.79556	0.3	-0.522879	1.79556	2.24444	N	N	0	TKA R	Taper	N	N	nMoM	RTKA		HR	RTKA	K	Revision L DePuy TKA with CrCo femur, tibia and stems with modular junctions	No			MoP	TKAT	2	4	0	6	DePuy revision knee with CoCr femur, Tibia, and stem extensions	1.24444	2.24444	N		0.8	2.13333	N	0	2.24444	0.3	2.66667	0.8		0.3
10		5	146	63.0722	F	0.9	2.6575	0.3	-0.522879	2.6575	2.95278	N	N	0	MoP THA ZT	Taper	Y	N	nMoM	Z1214	ZMoP	HR	Z1214	H	Right Zimmer MLT 5-SO stem, E 32 +0 CrCo head	Left DePuy Summitt stem, 32 mm + 9 MoP done 6/5/06	32		MoP	Z1214	2	2	0	4	Zimmer 32+0 head on MLT stem, DePuy 32+9 on Summit stem	2.95278	2.95278	N		0.9	2.7	N	0	2.95278	0.3	3	0.9		0.3
36	Y	8	117	62.4028	F	0.5	2.76944	0.3	-0.522879	2.76944	5.53889	N	Y	4	MN MTHA	Taper	N	N	nMoM	MN		HR	MN	H	Microport CrCo modular neck prosthetic, 46 mm acetabular liner, 28 mm alumina head	No			None	MNWM	2	1	0	3	Wright Profemur with Alumina head	5.53889	5.53889	N		0.5	0.833333	N	4	5.53889	0.3	1.66667	0.5		0.3
75		6	149	63.8361	F	0.4	3.08556	0.3	-0.522879	3.08556	7.71389	N	Y	7	MoP THA ZT	Taper	Y	N	nMoM	Z1214	ZMoP	HR	Z1214	H	Zimmer MLT stem 32mm +0 CrCo head/ Converge-Durasul	Zimmer MLT 32 MoP -3.5	32	0	MoP	Z1214	2	2	0	4	Bilateral Zimmer 32+0 32-3.5 on MLT	7.71389	7.71389	N		0.4	0.533333	N	7	7.71389	0.3	1.33333	0.4		0.3
90		4	235	69.0361	F	0.9	7.78	0.3	-0.522879	7.78	8.64444	N	N	1	MoP THA ZT	Taper	Y	N	nMoM	Z1214	ZMoP	HR	Z1214	H	R Zimmer Trilogy with Longevity liner, Heritage stem with 32 +3.5 mm head	none	32	3.5	CrCoPS	Z1214	1	1	0	2	Zimmer 32+3.5, Heritage	8.64444	8.64444	N		0.9	2.7	N	1	8.64444	0.3	3	0.9		0.3
95		5	161	66.1694	F	1.1	9.75639	0.3	-0.522879	9.75639	8.86944	Y	N	0	MoP THA V40	Taper	N	N	nMoM	SV40		HR	SV40	H	L Stryker Accodade Hfx 36 mm +0 V40 head	No	36	0	MoP	SV40	1	2	0	3	Stryker 36+0 Hdfx Accolade	8.86944	8.86944	Y		1.1	4.03333	Y	0	8.86944	0.3	3.66667	1.1		0.3
199	Y	5	245	62.7222	M	1	18.1778	0.3	-0.522879	18.1778	18.1778	Y	Y	6	MCrCo Sites	MMoP	Y	N	nMoM	TKA		HR	MJA	K	LPS Flex with patella resurfaced	Right Biomet RTSA with 36 CoCr glenosphere done 10/18/13			MoP	TKA	1	3	0	4	Zimmer LPS femoral component X 2, Biomet Glenosphere	8.94167	18.1778	Y		1	3.33333	Y	6	18.1778	0.3	3.33333	1		0.3
179	Y	6	140	66.125	F	1.8	28.215	0.3	-0.522879	28.215	15.675	Y	Y	5	MoP THA DT	Taper	Y	N	nMoM	D1214		HR	MJA	H	DePuy AML with 28,	L TKA	32		MoP	D1214	1	3	0	4	DePuy AML with 32, femoral TKA	15.675	15.675	Y		1.8	10.8	Y	5	15.675	0.3	6	1.8		0.3
222		7	215	56.2639	M	1.5	41.8875	0.3	-0.522879	41.8875	27.925	Y	N	0	MoP THA ZT	Taper	Y	N	nMoM	Z1214	ZMoP	HR	Z1214	H	L Zimmer MLT 32 +0	SROM 12/13 with 32 +0 CrCo head TM Trilogy with Augment, 10 lip longevity, this hip revised to CoP 12/16	32	0	MoP	Z1214	2	2	0	4	R SROM primary revised to 32 CoCr and again revised to CoP, L primary 32 on MLT	13.3278	27.925	Y		1.5	7.5	Y	0	27.925	0.3	5	1.5		0.3
17	Y	7	285	59.3417	M	1.1	4.54972	0.4	-0.39794	4.54972	4.13611	Y	N	1	SH	MoB	Y	N	nMoM	SH		HR	SH	S	Zimmer TM TSA with all poly glenoid	Right Zimmer LPS all-poly 11/30/04			MoB	SH	1	1	0	2	Zimmer TM shoulder	4.13611	4.13611	Y		1.1	3.025	Y	1	4.13611	0.4	2.75	1.1		0.4
105	Y	8	156	54.9667	F	0.5	4.69722	0.4	-0.39794	4.69722	9.39444	N	N	1	MoP THA ZT	Taper	Y	N	nMoM	Z1214	ZMoP	HR	Z1214	H	Zimmer MLT with 32 + 0 CoCr B	Bilateral	32	0	MoP	Z1214	2	2	0	4	Bilateral Zimmer 32+0 on MLT	9.39444	9.39444	Y		0.5	0.625	N	1	9.39444	0.4	1.25	0.5		0.4
51		7	150	68.5361	F	1.1	6.82306	0.4	-0.39794	6.82306	6.20278	Y	Y	3	MoP THA ZT	Taper	N	N	nMoM	Z1214	ZMoP	HR	Z1214	H	Left Zimmer Wagner SL with 28 mm +3.5 CrCo Bipolar inner head	No	28		MoP	Z1214	1	2	0	3	L Zimmer Bipolar 28 Wagner	6.20278	6.20278	Y		1.1	3.025	Y	3	6.20278	0.4	2.75	1.1		0.4
48		7	175	60.2889	M	1.2	7.32667	0.4	-0.39794	7.32667	6.10556	Y	Y	6	MoP THA ZT	Taper	N	N	nMoM	Z1214	ZMoP	HR	Z1214	H	R Zimmer MLT 4 SO, Converge 51mm OD shell, Durasul 32 liner, steel ball, neck 0	No	32	0	MoP	Z1214	1	1	0	2	Zimmer 32 MLT	6.10556	6.10556	Y		1.2	3.6	Y	6	6.10556	0.4	3	1.2		0.4
73	Y	8	178	58.1667	M	1.4	10.5389	0.4	-0.39794	10.5389	7.52778	Y	Y	7	MoP THA DMA	Taper	N	N	nMoM	DMA		HR	DMA	H	Primary Stryker Rejuvenate by Dr. K at ARH, revised to ADM socket and Lima modular revision stem with Biomet 12/14 Delta Option head in CA by Dr. Long.	No			PoM	DMA	2	2	0	4	Initial right Rejuvenant revised to Stryker ADM	7.52778	7.52778	Y		1.4	4.9	Y	7	7.52778	0.4	3.5	1.4		0.4
129		5	280	43.95	M	1.2	13.0033	0.4	-0.39794	13.0033	10.8361	Y	Y	8	MoP THA V40	Taper	N	N	nMoM	SV40		HR	SV40	H	L Stryker Accolade TZMF 36 V40 + 0	No	36	0	MoP	SV40	1	1	0	2	Stryker V40 36+0 on TMZF stem	10.8361	10.8361	Y		1.2	3.6	Y	8	10.8361	0.4	3	1.2		0.4
125		8	190	59.7806	M	1.4	14.8633	0.4	-0.39794	14.8633	10.6167	Y	N	0	MoP THA V40	Taper	N	N	nMoM	SV40		HR	SV40	H	L Styker TMZF 36 mm CrCo V40 +0	No	36	0	MoP	SV40	1	1	0	2	Stryker V40 36+0 on TMZF stem	10.6167	10.6167	Y		1.4	4.9	Y	0	10.6167	0.4	3.5	1.4		0.4
88	Y	7	177	69.9389	F	1.9	16.0972	0.4	-0.39794	16.0972	8.47222	Y	Y	3	MoP THA ZT	Taper	Y	N	nMoM	Z1214	ZMoP	HR	Z1214	H	Zimmer TM stem Continuum sockket	Right Zimmer Kinnectiv Brevis with 36 mm Delta Ceramic head	36	0	MoP	Z1214	1	1	0	2	Zimmer 32 TM stem	8.47222	8.47222	Y		1.9	9.025	Y	3	8.47222	0.4	4.75	1.9		0.4
170	Y	4	365	64.775	M	1.2	17.8467	0.4	-0.39794	17.8467	14.8722	Y	Y	8	MoM THA	MoM	N	Y	MoM	D1214		ER	MoM	H	Pinnacle MoM done by Dr. Berry	No	36		MoM	D1214	2	3	1	6	Pinnacle MoM with CoCr liner, CoCr Head, and CoCr stem	14.8722	14.8722	Y		1.2	3.6	Y	8	14.8722	0.4	3	1.2		0.4
223		5	195	65.9917	F	0.7	19.5864	0.4	-0.39794	19.5864	27.9806	N	Y	5	MoP THA DT	Taper	Y	N	nMoM	D1214		HR	MJA	H	DePuy CrCo Prodigy stem with revision BiPolar acetabulum with 28 mm + 10.5 Zimmer CrCo head	L TKA Zimmer CR high flex gender specific done by Tk 11/11/11	28		MoP	D1214	1	3	0	4	Zimmer 28 head and Bipolr on DePuy Prodigy stem	10.2944	27.9806	Y		0.7	1.225	N	5	27.9806	0.4	1.75	0.7		0.4
131	Y	6	195	26.6472	F	2.5	27.5139	0.4	-0.39794	27.5139	11.0056	Y	Y	6	MoP THA V40	Taper	N	N	nMoM	SV40		HR	SV40	H	R Stryker modular Wagner Ti femoral stem 32 + 0 chrome cobalt ball with V40 taper.	No	32	0	MoP	SV40	1	1	0	2	Stryker 32 on modular Wagner	11.0056	11.0056	Y		2.5	15.625	Y	6	11.0056	0.4	6.25	2.5		0.4
183		8	148	63.0889	F	1.8	29.48	0.4	-0.39794	29.48	16.3778	Y	Y	4	MoP THA ZT	Taper	Y	N	nMoM	Z1214	ZMoP	HR	Z1214	H	Right Zimmer FMT with 36 CrCo, Trilogy/ Longevity	None	40		MoP	Z1214	1	1	0	1	Zimmer revision 40 head on Versi FMMC	14.3778	16.3778	Y		1.8	8.1	Y	4	16.3778	0.4	4.5	1.8		0.4
116	Y	8	325	57.1444	M	3.4	33.8489	0.4	-0.39794	33.8489	9.95556	Y	Y	8	MoM THA	MoM	N	Y	MoM	BT		ER	MoM	H	L Biomet Magnum	No			MoM	BT	2	3	1	6	Biomet Magnam Taperlock	9.95556	9.95556	Y		3.4	28.9	Y	8	9.95556	0.4	8.5	3.4		0.4
8		8	230	80.7667	M	0.5	1.38472	0.5	-0.30103	1.38472	2.76944	N	Y	10	TKA U	MoP	N	N	nMoM	TKA		LR	TKA	K	Zimmer Persona	No			MoP	TKA	1	0	0	1	Zimmer Persona femoral	2.76944	2.76944	Y		0.5	0.5	N	10	2.76944	0.5	1	0.5		0.5
6	Y	6	152	47.5611	F	1.4	3.21611	0.5	-0.30103	3.21611	2.29722	Y	N	0	CoCrPS THA	Taper	Y	N	nMoM	SN1214		HR	CoCrPS	H	L S&N CrCo CPCS stem with 32 + 8 Oxinium Head	Contralateral Synergy cemented CoCr stem oxinium head done 2/19/18			CrCoPS	SN1214	2	2	0	4	Bilateral S&N cemented CoCr stems with Oxinium heads	2.29722	2.29722	Y		1.4	3.92	Y	0	2.29722	0.5	2.8	1.4		0.5
77		4	170	74.6222	F	0.5	3.9625	0.5	-0.30103	3.9625	7.925	N	Y	9	MoP THA V40	Taper	N	N	nMoM	SV40		HR	SV40	H	Stryker 32-5 Accolade HDfx	No	32	-5	MoP	SV40	1	2	0	3	Stryker 32-5 on Accolade HDfx	7.925	7.925	Y		0.5	0.5	N	9	7.925	0.5	1	0.5		0.5
18	Y	7	270	57.1722	M	2.1	8.70333	0.5	-0.30103	8.70333	4.14444	Y	Y	6	MoP THA ZT	Taper	N	N	nMoM	Z1214	ZMoP	HR	Z1214	H	Zimmer Fitmore with 36 +7 MoP	No	36	7	MoP	Z1214	1	1	0	2	Zimmer 36+7 CoCr 12/14 head	4.14444	4.14444	Y		2.1	8.82	Y	6	4.14444	0.5	4.2	2.1		0.5
12	Y	7	145	60.2222	M	2.6	8.775	0.5	-0.30103	8.775	3.375	Y	Y	4	TKA R	Taper	N	N	nMoM	RTKA		HR	RTKA	K	Biomet hinged knee for periprosthetic fracture	No			MoP	TKAT	2	5	0	7	Biomet Hinge Salvage TKA	3.375	3.375	Y		2.6	13.52	Y	4	3.375	0.5	5.2	2.6		0.5
140		9	170	54.9111	M	1.3	15.4158	0.5	-0.30103	15.4158	11.8583	Y	N	0	MoP THA ZT	Taper	Y	N	nMoM	Z1214	ZMoP	HR	Z1214	H	L Zimmer MLT EO 32mm CrCo	R Zimmer MLT 32 mm +0, R Zimmer LPS TKA 4/1/09	32	0	MoP	Z1214	2	3	0	5	Bilteral 32+0 MLT, R LPS	11.8583	11.8583	Y		1.3	3.38	Y	0	11.8583	0.5	2.6	1.3		0.5
94	Y	7	140	67.3194	F	2.4	21.26	0.5	-0.30103	21.26	8.85833	Y	N	1	MoP THA V40	Taper	N	N	nMoM	SV40		HR	SV40	H	Left Stryker TZMF 127 32+0 CrCo head	No	32	0	MoP	SV40	1	1	0	2	Stryker V40 32-0 head	8.85833	8.85833	Y		2.4	11.52	Y	1	8.85833	0.5	4.8	2.4		0.5
110	Y	6	166	70.3806	F	2.6	25.35	0.5	-0.30103	25.35	9.75	Y	N	1	TKA U	MoP	N	N	nMoM	BTKA		HR	BTKA	K	Zimmer LPS, All poly	Zimmer LPS, All poly			MoP	TKA	0	2	0	2	Bilateral Zimmer LPS femurs	9.75	9.75	Y		2.6	13.52	Y	1	9.75	0.5	5.2	2.6		0.5
227		4	104	46.7833	M	1	31.9611	0.5	-0.30103	31.9611	31.9611	Y	N	2	CoCrPS THA	Taper	Y	N	nMoM	Z1214	ZMoP	HR	CoCrPS	H	Left Zimmer CPT Revision 32 MoP	Left cemented THA, Bilateral TKA, R TEA (4/03)	32		CrCoPS	Z1214	2	7	0	9	Zimmer 32 on CPT stem, cemented contralateral hip, bilateral knees, right C/M Elbow	11.5444	31.9611	Y		1	2	Y	2	31.9611	0.5	2	1		0.5
118	Y	9	190	65.8528	M	4.2	41.9883	0.5	-0.30103	41.9883	9.99722	Y	Y	3	MoM THA	MoM	N	Y	MoM	D1214		ER	MoM	H	DePuy Pinnacle 36 MoM	No	36		MoM	D1214	2	2	1	5	DePuy Pinnacle	9.99722	9.99722	Y		4.2	35.28	Y	3	9.99722	0.5	8.4	4.2		0.5
187	Y	7	265	62.3083	M	2.6	43.0733	0.5	-0.30103	43.0733	16.5667	Y	Y	8	MoP THA ZT	Taper	Y	N	nMoM	Z1214	ZMoP	HR	Z1214	H	Right Z hertage with 32 MoP	Left Zimmer MLT with 32 11/28/06	32		CrCoPS	Z1214	2	3	0	5	Zimmer Bilateral 32 femoral head, Heritage, MLT	16.5667	16.5667	Y		2.6	13.52	Y	8	16.5667	0.5	5.2	2.6		0.5
160		7	116	61.7111	F	2.5	32.2569	0.54	-0.267606	32.2569	12.9028	Y	Y	9	MoP THA BT	Taper	Y	N	nMoM	BT		HR	MJA	H	Multiply revised for instability, initial approach direct anterior. 36 mm Biomet "Freedom" CrCo head constrained liner.	spinal instrumentation 2004, TKA 2009	36	0	MoP	BT	1	3	0	4	Biomet Freedom 36+0, Zimmer femoral CR, fractured lumbar rod	1.56389	12.9028	Y		2.5	11.5741	Y	9	12.9028	0.54	4.62963	2.5		0.54
216		3	250	56.2139	M	0.9	23.5975	0.58	-0.236572	23.5975	26.2194	N	Y	4	MoP THA ZT	Taper	Y	N	nMoM	Z1214	ZMoP	HR	Z1214	H	L Zimmer Trilogy socket with a fiber-metal mid-coat stem with likely a 28 mm CoCr-on-Poly articulation	none	28	0	MoP	Z1214	2	2	0	4	R DePuy AML 14/16 with Biolox head 1990, L Zimmer 28+0 Versis done 1996	19.2194	26.2194	Y		0.9	1.39655	N	4	26.2194	0.58	1.55172	0.9		0.58
115	Y	8	240	41.55	M	1.2	11.9267	0.6	-0.221849	11.9267	9.93889	Y	Y	9	MoM THA	MoM	N	Y	MoM	Z1214		ER	MoM	H	Zimmer Durom acetabular shell size 52 with a 7.5 ML taper extended offset stem and a size 46 -4 Durom chrome cobalt head	No	46	-4	MoM	Z1214	2	3	1	6	Zimmer Durom on MLT 46 head -4 neck adaptor	9.93889	9.93889	Y		1.2	2.4	Y	9	9.93889	0.6	2	1.2		0.6
159	Y	8	180	81.1472	M	1.5	19.2333	0.6	-0.221849	19.2333	12.8222	Y	Y	6	MoP THA CT	Taper	Y	N	nMoM	CT		HR	MJA	H	L Stryker C-taper, cemented HFX CrCo stem & 36 +5 mm LFIT CrCo head.	Bilateral Medial Uni TKAs 9/19/05 and 1/31/05	36	5	MoP	CT	1	4	0	5	Bilateral MG uni knee, Stryker C Taper 32 head and HFX cemented stem	7.31667	12.8222	Y		1.5	3.75	Y	6	12.8222	0.6	2.5	1.5		0.6
225		6	160	40.2056	F	0.8	23.1689	0.6	-0.221849	23.1689	28.9611	N	Y	4	MoM THA	MoM	Y	Y	MoM	D1214		ER	MoM	H	DePuy Pinnacle 36 MoM	Right Osteonics Revision Ti stem with CrCo head done 1999, revision socket 2000 both at Matigan.	36		MoM	D1214	3	3	0	6	L DePuy Pinnacle 36 MoM, L Revision Osteononics 28 MoP	15.9611	28.9611	Y		0.8	1.06667	N	4	28.9611	0.6	1.33333	0.8		0.6
189	Y	10	199	51.8167	M	2.7	45.7425	0.6	-0.221849	45.7425	16.9417	Y	N	0	MoP THA ZT	Taper	Y	N	nMoM	ZMT	ZMoP	HR	Z1214	H	Right Zimmer Multilock	Revision left medium 26 mm CrCo head on Multilock done by Tower 10/15/97. 2/13/15. R TKA done 2/8/05	26	3.5	MoP	ZMT	2	2	0	4	Bilateral Zimmer 26+3.5 MT heads	16.9417	16.9417	Y		2.7	12.15	Y	0	16.9417	0.6	4.5	2.7		0.6
192		6	250	42.8861	M	3.2	55.4667	0.6	-0.221849	55.4667	17.3333	Y	Y	3	MoM HRA	MoM	N	Y	MoMHRA	HRA		ER	MoM	H	Conserve +done by Dr. Boyd in Oregon	No			MoM	HRA	0	2	1	3	Wright Conserve +	17.3333	17.3333	Y		3.2	17.0667	Y	3	17.3333	0.6	5.33333	3.2		0.6
218		7	161	49.7139	M	3.2	86.8178	0.6	-0.221849	86.8178	27.1306	Y	Y	6	MoP THA DT	Taper	Y	N	nMoM	D1416		HR	MJA	H	Bilateral Prodigy stems with 32 mm Alumina head, modular revision by Dr. Kavanaugh for Poly wear, Alumina Ceramic head exchanged for CrCo +3 CrCo head	R DePuy AML stem with 32 mm +11 CrCo head, modular revision for poly wear and multiple dislocations.	32		MoP	D1416	2	4	0	6	Bilateral AML with 32 heads post modular revision by Dr. Kavanaugh for poly wear	27.1306	27.1306	Y		3.2	17.0667	Y	6	27.1306	0.6	5.33333	3.2		0.6
62		10	177	51.0333	M	1.3	8.91944	0.7	-0.154902	8.91944	6.86111	Y	Y	7	MoM HRA	MoM	N	Y	MoMHRA	HRA		ER	MoM	H	R BHR	No			MoM	HRA	0	2	1	3	BHR	6.86111	6.86111	Y		1.3	2.41429	Y	7	6.86111	0.7	1.85714	1.3		0.7
207	Y	6	165	51.9611	F	0.9	18.065	0.7	-0.154902	18.065	20.0722	N	Y	7	MoP THA ZT	Taper	Y	N	nMoM	Z1214	ZMoP	HR	Z1214	H	AML stem 28 CrCo head, MoP SROM socket	Bilateral TKA R 2/18, L 10/17	32	4	MoP	Z1214	1	6	0	7	L DePuy AML 14/16 32 Med, bilateral Stryker Triathalon knees	20.0722	20.0722	Y		0.9	1.15714	N	7	20.0722	0.7	1.28571	0.9		0.7
142		4	148	67.3444	F	1.6	19.0133	0.7	-0.154902	19.0133	11.8833	Y	Y	4	MoP THA ZT	Taper	N	N	nMoM	Z1214	ZMoP	HR	Z1214	H	L Zimmer M/L taper with 32mm CrCo head Trispike Trilogy socket	No	32		MoP	Z1214	1	1	0	2	Zimmer 32 MLT, Zimmer 32 on cemented LD Versis CrCo stem	11.8833	11.8833	Y		1.6	3.65714	Y	4	11.8833	0.7	2.28571	1.6		0.7
35	Y	6	167	72.8972	F	5	27.6528	0.7	-0.154902	27.6528	5.53056	Y	Y	5	TKA B	MMoP	Y	N	nMoM	BTKA		HR	BTKA	K	Bilateral Zimmer LPS	R Zimmer TKA done a year later			MoP	TKA	0	2	0	2	Bilateral Zimmer LPS femurs	5.53056	5.53056	Y		5	35.7143	Y	5	5.53056	0.7	7.14286	5		0.7
157		6	201	53.5083	F	2.3	29.44	0.7	-0.154902	29.44	12.8	Y	N	0	MoP THA ZT	Taper	N	N	nMoM	Z1214	ZMoP	HR	Z1214	H	R Zimmer MLT stem 32mm CrCo head	No	32		MoP	Z1214	1	1	0	2	Zimmer 32 MLT	12.8	12.8	Y		2.3	7.55714	Y	0	12.8	0.7	3.28571	2.3		0.7
111		6	206	74.8083	M	4.3	42.1878	0.7	-0.154902	42.1878	9.81111	Y	Y	9	SH	MoB	N	N	nMoM	SH		HR	SH	S	L Biomet shoulder hemi Ti alloy stem, CrCo head	No			MoB	SH	1	2	0	3	Zimmer B/F shoulder hemi	9.81111	9.81111	Y		4.3	26.4143	Y	9	9.81111	0.7	6.14286	4.3		0.7
197		9	210	57.8583	M	17.1	304	0.7	-0.154902	304	17.7778	Y	Y	6	MoM HRA	MoM	N	Y	MoMHRA	HRA		ER	MoM	H	Conserve +	No			MoM	HRA	0	1	1	2	Wright Conserve +	17.7778	17.7778	Y		17.1	417.729	Y	6	17.7778	0.7	24.4286	17.1		0.7
128	Y	6	138	59.425	F	2.4	25.8933	0.8	-0.09691	25.8933	10.7889	Y	Y	5	MoP THA ZT	Taper	N	N	nMoM	Z1214	ZMoP	HR	Z1214	H	Zimmer FMT with 36 CoCr head	No	36	0	MoP	Z1214	1	1	0	2	36+0 Zimmer 12/14 femoral head	10.7889	10.7889	Y		2.4	7.2	Y	5	10.7889	0.8	3	2.4		0.8
171	Y	5	162	65.825	F	2.1	31.7217	0.8	-0.09691	31.7217	15.1056	Y	Y	4	MoP THA ZT	Taper	Y	N	nMoM	Z1214	ZMoP	HR	Z1214	H	L Zimmer M/L taper with 32mm+ 3.5 CrCo head	R and L TKA 12/16/2002	32	3.5	CrCoPS	Z1214	1	3	0	4	Zimmer 32+3.5 MLT, bilateral LPS femur	7.87222	15.1056	Y		2.1	5.5125	Y	4	15.1056	0.8	2.625	2.1		0.8
173	Y	8	159	53.325	M	2.1	31.9958	0.8	-0.09691	31.9958	15.2361	Y	Y	4	MoP THA ZT	Taper	N	N	nMoM	Z1214	ZMoP	HR	Z1214	H	R Zimmer FMT EO 36 +0 Trilogy	No	36	0	MoP	Z1214	1	1	0	2	Zimmer 12/14 CoCr femoral head	15.2361	15.2361	Y		2.1	5.5125	Y	4	15.2361	0.8	2.625	2.1		0.8
186		8	225	39.2389	M	4.7	77.8503	0.8	-0.09691	77.8503	16.5639	Y	N	2	MoM THA	MoM	N	Y	MoM	Z1214		ER	MoM	H	Right Sulzer Metasul metal-on-metal	No	28		MoM	Z1214	1	2	1	1	Zimmer Sulzer Metasul 28 on APR	16.5639	16.5639	Y		4.7	27.6125	Y	2	16.5639	0.8	5.875	4.7		0.8
139		6	250	55.1611	M	5.6	65.2244	0.9	-0.0457575	65.2244	11.6472	Y	Y	3	MoP THA ZT	Taper	Y	N	nMoM	Z1214	ZMoP	HR	Z1214	H	R MLT/ Trilogy EO with 32 mm +0 head	L Z MLT MoP -3.5 32 mm CoCr head	32	0	MoP	Z1214	2	2	0	4	Bilateral Zimmer 32+0 32-3.5 on MLT	11.6472	11.6472	Y		5.6	34.8444	Y	3	11.6472	0.9	6.22222	5.6		0.9
135	Y	7	150	55.6972	F	1.6	18.4	0.94	-0.0268721	18.4	11.5	Y	Y	4	MoM THA	MoM	Y	Y	MoM	D1214		ER	MoM	H	Left DePuy AML stem and 36 mm MoM revised by Tower, Taper corrosion noted at acetabular component, primary hip done by Seth Toomey Seattle. Right Corail with 36 MoM Pinnacle also revised by Tower sveral years later	R DePuy Corail stem with 36 mm "Pinnacle" "Ulatramet" MoM	36		MoM	D1214	4	5	1	10	Bilateral DePuy Pinnacle MoM	11.5	11.5	Y		1.6	2.7234	Y	4	11.5	0.94	1.70213	1.6		0.94
124		5	145	48.8722	F	1.3	13.6897	1	0	13.6897	10.5306	Y	N	1	CoCrPS THA	Taper	Y	N	nMoM	Z1214	ZMoP	HR	CoCrPS	H	L Heritage SO 32 +3.5 CrCo head, Trilogy/Longevity, R Heritage SO 32+0 6/15/06	R Heritage SO 32+ 0 CrCo head, Trilogy/Longevity	32	3.5	CrCoPS	Z1214	2	4	0	6	Bilateral Zimmer 32+5 (L), 32+0 (R) heads on Heritage stems	10.5306	10.5306	Y		1.3	1.69	Y	1	10.5306	1	1.3	1.3		1
112		8	190	46.6389	M	1.7	16.7214	1.1	0.0413927	16.7214	9.83611	Y	Y	3	MoM THA	MoM	N	Y	MoM	Z1214		ER	MoM	H	R Zimmer Durom by Dr. Schaab	No	46	0	MoM	Z1214	2	3	0	5	Zimmer Durom46/52 on MLT	9.83611	9.83611	Y		1.7	2.62727	Y	3	9.83611	1.1	1.54545	1.7		1.1
107		5	200	52.3444	F	4.6	44.0961	1.1	0.0413927	44.0961	9.58611	Y	Y	7	MoP THA V40	Taper	Y	N	nMoM	SV40		HR	SV40	H	Accolade HDFX stem PSL	B Zimmer TKAs 9/17/15 and 7/17/09	36	0	MoP	SV40	1	4	0	5	Stryker 36+0 V40, bilateral Zimmer LPS femurs	9.58611	9.58611	Y		4.6	19.2364	Y	7	9.58611	1.1	4.18182	4.6		1.1
165		5	260	59.4194	M	6.1	86.9928	1.1	0.0413927	86.9928	14.2611	Y	N	0	MoP THA ZT	Taper	Y	N	nMoM	Z1214	ZMoP	HR	Z1214	H	L Zimmer cemented Heritage stem SO Trilogy cluster shell, 28 +0 CrCo head, Longevity plastic, R Zimmer Heritage 32 MoP 3/31/03. Left Zimmer CR knee with Prolong modular tibia 5/22/14.	R Zimmer cemented Heritage EO stem Trilogy cluster shell, 28 +0 CrCo head, Longevity plastic, 5/14 L TKA	32	0	CrCoPS	Z1214	2	5	0	7	Bilateral Zimmer Heritage with 32 and 28 heads, left LPS TKA	14.2611	14.2611	Y		6.1	33.8273	Y	0	14.2611	1.1	5.54545	6.1		1.1
163	Y	5	240	46.375	M	16	214.8	1.1	0.0413927	214.8	13.425	Y	Y	5	MoP THA ZT	Taper	Y	N	nMoM	Z1214	ZMoP	HR	Z1214	S	Zimmer B/F shoulder Hemi CoCr head and stem	Left Z THA 36 MoP 7/17/03, L TKA 7/2/12,	36	0	MoP	Z1214	2	4	0	6	Zimmer B/F shoulder stem and head, Zimmer 36 femoral head, Zimmer LPS femoral component	12.0361	13.425	Y		16	232.727	Y	5	13.425	1.1	14.5455	16		1.1
101		6	198	50.2028	F	3	27.425	1.2	0.0791812	27.425	9.14167	Y	N	2	MoP THA V40	Taper	N	N	nMoM	SV40		HR	SV40	H	Stryker 50 PSL with modular stem fluted systemic extension 32 -4 CrCo V40 headwith X3 plastic	No	32	-4	MoP	SV40	1	1	0	2	Stryker 32 on modular Wagner	9.14167	9.14167	Y		3	7.5	Y	2	9.14167	1.2	2.5	3		1.2
76	Y	10	165	50.5167	M	17	132.175	1.3	0.113943	132.175	7.775	Y	Y	7	MoM HRA	MoM	N	Y	MoMHRA	HRA		ER	MoM	H	R Wright Medical Conserve Plus hip resurfacing	No	52		MoM	HRA	0	2	1	3	Conserve + acetabulum and femoral resurfacing 52/58	7.775	7.775	Y		17	222.308	Y	7	7.775	1.3	13.0769	17		1.3
210	Y	8	135	47.0444	F	14.4	302.84	1.3	0.113943	302.84	21.0306	Y	N	2	CoCrPS THA	Taper	Y	N	nMoM	Z1214	ZMoP	HR	CoCrPS	H	Zimmer Heritage with 26 mm CrCo head	L Biomet Taperlock with 22 mm CrCo head	26		CrCoPS	Z1214	2	3	0	5	Zimmer 28 Heriage	19.6972	21.0306	Y		14.4	159.508	Y	2	21.0306	1.3	11.0769	14.4		1.3
30	Y	5	175	54.2861	M	3.4	17.5856	1.4	0.146128	17.5856	5.17222	Y	Y	5	MoP THA MDM	Taper	Y	N	nMoM	MDM		HR	DMA	H	Stryker MDM socket Revision Zimmer Wagner SL with MDM socket	Left Rejuvenat 5/15/11 Revised to Stryker Dual Mobility/ Wagner			PoM	MDM	1	1	0	2	Stryker MDM liner with ceramic inner head	2.43056	5.17222	Y		3.4	8.25714	Y	5	5.17222	1.4	2.42857	3.4		1.4
205		8	180	55.4417	F	7	139.747	1.4	0.146128	139.747	19.9639	Y	Y	4	CoCrPS THA	Taper	N	N	nMoM	Z1214	ZMoP	HR	CoCrPS	H	R 12/14 CrCo 28 mm medium head on trunnion of "Polished" CrCo cemented "CPT" stem	No	28	3.5	CrCoPS	Z1214	1	2	0	3	Zimmer 28 on CPT	19.9639	19.9639	Y		7	35	Y	4	19.9639	1.4	5	7		1.4
86		7	250	57.1972	M	18.8	156.562	1.4	0.146128	156.562	8.32778	Y	Y	9	MoP THA V40	Taper	Y	N	nMoM	SV40		HR	SV40	H	R Stryker Accolade 40 mm +4 CrCo head	Left revision THA 3/10/15 by Dr. Long with Biomet 32 mm + 0 constrained "Freedom" Head on a LIMA 12/14 stem trunnion, L Stryker TKA 2009	40	4	MoP	SV40	2	4	0	6	Right Stryker V40 40+4, Left Biomet Freedom 32+0 head on Lima 12/14 taper at revision 3/10/15, Left Stryker Triathalon TKA	7.80833	8.32778	Y		18.8	252.457	Y	9	8.32778	1.4	13.4286	18.8		1.4
3		7	250	58.3611	M	4.5	9.7875	1.5	0.176091	9.7875	2.175	Y	Y	6	MoP THA ZT	Taper	Y	N	nMoM	Z1214	ZMoP	HR	Z1214	H	Right Zimmer MoP Fitmore Stem with 36 mm +10 CrCo head, mild corrosion noted bore of femoral head	Left Zimmer Fitmore with 36 mm + 10 CrCo head	36	10	MoP	Z1214	2	2	0	4	Bilateral Zimmer Fitmore with 36+10 heads	2.175	2.175	Y		4.5	13.5	Y	6	2.175	1.5	3	4.5		1.5
109	Y	5	219	57.4444	F	4.1	39.7928	1.5	0.176091	39.7928	9.70556	Y	Y	9	MoM THA	MoM	N	Y	MoM	Z1214		ER	MoM	H	Zimmer Durom hip MoM 50 OD 44 ID MLT 11 -4 neck	No	44	-4	MoM	Z1214	2	3	1	6	Durom head, socket, taper adaptor	9.70556	9.70556	Y		4.1	11.2067	Y	9	9.70556	1.5	2.73333	4.1		1.5
137		7	175	56.4722	M	8.2	94.915	1.6	0.20412	94.915	11.575	Y	Y	7	MoM THA	MoM	Y	Y	MoM	Z1214		ER	MoM	H	Zimmer Durom acetabular shell size 56 with a 7.5 ML taper extended offset stem and a size 50 + 0 Durom chrome cobalt head	Zimmer CR TKAs 4/14/04	50	0	MoM	Z1214	1	4	1	6	Durom on MLT, Bilateral Zimmer CR knees	8.83611	11.575	Y		8.2	42.025	Y	7	11.575	1.6	5.125	8.2		1.6
122		2	223	41.5444	M	2.5	26.3125	1.7	0.230449	26.3125	10.525	Y	Y	4	MoM THA	MoM	Y	Y	MoM	Z1214		ER	MoM	H	L Zimmer Durom metal on metal hip with 56 mm shell and 50 mm head on size 9 ML Taper stem	R DePuy Pinnacle MoP Summit Stem with marathon liner, and 36mm +8.5 CrCo head.	50	0	MoM	Z1214	2	3	1	6	Durom on MLT, Pinnalce, 36+8.5 MoP Summitt	10.5056	10.525	Y		2.5	3.67647	Y	4	10.525	1.7	1.47059	2.5		1.7
144		5	211	72.4306	F	3.2	38.4889	1.7	0.230449	38.4889	12.0278	Y	Y	9	MoP THA ZT	Taper	Y	N	nMoM	Z1214	ZMoP	HR	Z1214	H	L Zimmer 36 mm MoP Kinectiv on Longevity by Dr. Kavanaugh	R Zimmer cemented Heritage stem Trilogy cluster shell, 28 +0 CrCo head, Longevity plastic	36	0	MoP	Z1214	2	3	0	5	L 36 mm Zimmer 12/14 Kinnectiv, R 28 Zimmer 12/14 Heritage	7.71389	12.0278	Y		3.2	6.02353	Y	9	12.0278	1.7	1.88235	3.2		1.7
61	Y	5	163	53.8917	F	18.8	128.884	1.7	0.230449	128.884	6.85556	Y	Y	3	MoP THA ZT	Taper	N	N	nMoM	Z1214	ZMoP	HR	Z1214	H	R Zimmer MLT stem 32mm CrCo head. Converge/Dura socket	No	32		MoP	Z1214	1	1	0	2	Zimmer 32 MLT	6.85556	6.85556	Y		18.8	207.906	Y	3	6.85556	1.7	11.0588	18.8		1.7
153	Y	6	226	54.375	F	3	37.6333	1.8	0.255273	37.6333	12.5444	Y	Y	6	TKA R	Taper	Y	N	nMoM	RTKA		HR	RTKA	K	L Revision Biomet 360 TKA	R TKA 6/06			MoP	TKAT	2	4	0	6	Biomet revision TKA with stem extensions	8.04444	12.5444	Y		3	5	Y	6	12.5444	1.8	1.66667	3		1.8
181	Y	8	128	63.8472	F	11.3	183.154	2.1	0.322219	183.154	16.2083	Y	Y	11	SH	MoB	Y	N	nMoM	SH		HR	SH	S	Left DePuy Shoulder Hemiarthroplasty 8 mm stem 52 + 15 CrCo head	Bilateral TKA			MoB	SH	1	4	0	5	shoulder DePuy head, R TKA DePuy Sigma femur and tibia, L TKA DePuy Sigma CoCr femur,	2.79444	16.2083	Y		11.3	60.8048	Y	11	16.2083	2.1	5.38095	11.3		2.1
123	Y	7	165	54.8472	F	3.9	41.0475	2.3	0.361728	41.0475	10.525	Y	Y	5	MoM HRA	MoM	N	Y	MoMHRA	HRA		ER	MoM	H	R Conserve hip resurfacing 54/48	No	48		MoM	HRA	0	2	1	3	Conserve + acetabulum and femoral resurfacing	10.525	10.525	Y		3.9	6.61304	Y	5	10.525	2.3	1.69565	3.9		2.3
126		7	280	58.95	M	9.6	102.4	2.3	0.361728	102.4	10.6667	Y	Y	8	MoM THA	MoM	Y	Y	MoM	D1214		ER	MoM	H	R DePuy CoM Bilateral under same anesthetic DePuy Corail size 12 femoral stem w/ +8.5 36mm Delta ceramic head. DePuy Pinnacle shell, size 58mm with 58 metal liner	L DePuy CoM Bilateral CoM THA same anesthetic			MoM	D1214	2	2	1	5	Bilateral DePuy Pinnacle Ultamet Acetabular liners, Ceramic Heads, Corail stems	10.6667	10.6667	Y		9.6	40.0696	Y	8	10.6667	2.3	4.17391	9.6		2.3
166	Y	8	180	45.6056	M	14.9	216.257	2.3	0.361728	216.257	14.5139	Y	Y	5	MoM HRA	MoM	Y	Y	MoMHRA	HRA		ER	MoM	H	L Wright Medical Conserve + resurfacing 60 OD	R Wright Medical Conserve + 60 OD	52		MoM	HRA	0	4	1	5	Bilateral Conserve + hip resurfacing	14.5139	14.5139	Y		14.9	96.5261	Y	5	14.5139	2.3	6.47826	14.9		2.3
180	Y	4	291	63.3333	M	19.9	314.254	2.3	0.361728	314.254	15.7917	Y	Y	7	MoP THA V40	Taper	Y	N	nMoM	SV40		HR	SV40	H	R Stryker Accolade 36mm CrCo head	Left TSA by Dr. Geringer	36		MoP	SV40	2	2	0	4	Revised stryker V40 head, left shoulder arthroplasty head	10.2917	15.7917	Y		19.9	172.178	Y	7	15.7917	2.3	8.65217	19.9		2.3
141		6	183	60.9389	F	9.9	117.618	2.4	0.380211	117.618	11.8806	Y	Y	7	MoP THA ZT	Taper	Y	N	nMoM	Z1214	ZMoP	HR	Z1214	H	L Zimmer 36 mm MoP Kinectiv on Longevity.	R TKA by Newman-Kavanaugh, Right THA by Kavanaugh is Kinnectic CoP	36	0	MoP	Z1214	1	2	0	3	Zimmer 36+0, Zimmer femoral CR	7.22778	11.8806	Y		9.9	40.8375	Y	7	11.8806	2.4	4.125	9.9		2.4
204		6	180	56.9444	F	5.3	101.716	2.5	0.39794	101.716	19.1917	Y	Y	3	MoP THA ZT	Taper	Y	N	nMoM	ZMT	ZMoP	HR	Z1214	H	R Zimmer HG II socket 22"long" skirted CrCo on Multilock MoP	L THA Styker Omnifit CrCo cemented with "C" taper 32 mm + 5 head, RTKA LPS (9/2009); LTKA LPS (9/2009)	22	7.5	MoP	ZMT	2	5	0	7	R Zimmer 22+7.5 cc hear on M taper Multilock, L Stryker 32 C taper on cemented stem, bilateral Zimmer LPS TKA	19.1917	19.1917	Y		5.3	11.236	Y	3	19.1917	2.5	2.12	5.3		2.5
219		6	219	30.5028	F	24	658.933	2.5	0.39794	658.933	27.4556	Y	Y	12	SH	MoB	Y	N	nMoM	SH		HR	SH	S	bilateral Z B/F shoulders, bilateral PCA-like hips	both shoulders B/F Zimmer, both hips (revised now CrCo free)	32		MoB	SH	4	8	0	12	Bilateral PCA-like CoCr stems with 32 head, Bilateral B/F hemi shoulders	27.4556	27.4556	Y		24	230.4	Y	12	27.4556	2.5	9.6	24		2.5
97	Y	8	208	63.3722	F	25.1	223.878	2.6	0.414973	223.878	8.91944	Y	Y	4	MoP THA V40	Taper	N	N	nMoM	SV40		HR	SV40	H	R Stryker 36+5 TZMF	No	36	5	MoP	SV40	1	1	0	2	Stryker V40 36+5 on TMZF stem	8.91944	8.91944	Y		25.1	242.312	Y	4	8.91944	2.6	9.65385	25.1		2.6
113		8	160	49.2639	F	8.2	80.7928	2.8	0.447158	80.7928	9.85278	Y	Y	7	MoM HRA	MoM	Y	Y	MoMHRA	HRA		ER	MoM	H	Right Smith & Nephew "BHR" Resurfacing with MoM articulation	Zimmer patellofemoral arthroplasty, CrCo trochlea, poly patellar button	42		MoM	HRA	0	3	1	4	BHR socket and head, patellofemoral arthroplasty	9.85278	9.85278	Y		8.2	24.0143	Y	7	9.85278	2.8	2.92857	8.2		2.8
98	Y	6	155	45.5194	F	8	71.7111	2.9	0.462398	71.7111	8.96389	Y	Y	8	MoP THA ZT	Taper	N	N	nMoM	Z1214	ZMoP	HR	Z1214	H	Zimmer Kinnectiv stem, Trilogy socket, standard straight neck. 32 + 0 CoCr head	No	32	0	MoP	Z1214	1	1	0	2	Zimmer 32 Kinnectiv	8.96389	8.96389	Y		8	22.069	Y	8	8.96389	2.9	2.75862	8		2.9
229		7	265	64.7778	M	9.7	312.151	2.9	0.462398	312.151	32.1806	Y	Y	4	CoCrPS THA	Taper	Y	N	nMoM	Z1214	ZMoP	HR	CoCrPS	H	R Zimmer Revision CPT 32 mm MoP	R Osteonics THA 28 MoP, B THS Dr. Cofield Mayo 1985, TKA Osteonics uncemented (R 1/14/93, L 10/18/94)	32	0	CrCoPS	Z1214	4	10	0	14	Bilateral Cofield modular TSA, L Osteonics TKA, R Zimmer LPS knee, R CPT MoP hip, L Osteonics THA	4.34444	32.1806	Y		9.7	32.4448	Y	4	32.1806	2.9	3.34483	9.7		2.9
134	Y	8	220	25.3444	M	12.9	147.239	3	0.477121	147.239	11.4139	Y	N	0	MoM THA	MoM	N	Y	MoM	Z1214		ER	MoM	H	MoM done for GSW post traumatic arthrosis	No			MoM	Z1214	1	2	1	4	Zimmer Durom	11.4139	11.4139	Y		12.9	55.47	Y	0	11.4139	3	4.3	12.9		3
74		6	245	64.4639	M	7.8	59.8867	3.1	0.491362	59.8867	7.67778	Y	N	2	MN STHA	Taper	Y	N	nMoM	MN		HR	MN	H	L Styker Rejuvenate size 8 modular stem, 132 8 anteverted 42 mm neckCemented 32mm Crossfire liner into integrated PSL shell. New 32+0 CrCo head; retained	none	32		MoP	MNV40	2	2	0	4	Stryker Rejuveneta 32+0	7.67778	7.67778	Y		7.8	19.6258	Y	2	7.67778	3.1	2.51613	7.8		3.1
55	Y	8	150	65.6722	M	29.6	190.756	3.3	0.518514	190.756	6.44444	Y	Y	8	MoP THA ZT	Taper	Y	N	nMoM	Z1214	ZMoP	HR	Z1214	H	Zimmer Kinnetiv 36 mm MoP	none	36	0	MoP	Z1214	1	1	0	2	Zimmer 36+0 Kinnectiv	6.44444	6.44444	Y		29.6	265.503	Y	8	6.44444	3.3	8.9697	29.6		3.3
64		7	180	59.2139	F	7.2	49.8	3.4	0.531479	49.8	6.91667	Y	N	0	MoM HRA	MoM	N	Y	MoMHRA	HRA		ER	MoM	H	Left Cormet hip resurfacing by Dr. Boyd in Oregon	No	42		MoM	HRA	0	2	1	3	Cormet HRA with 50 OD shell and 42 head	6.91667	6.91667	Y		7.2	15.2471	Y	0	6.91667	3.4	2.11765	7.2		3.4
136		6	220	47.5806	F	14.8	170.488	3.5	0.544068	170.488	11.5194	Y	Y	9	MoM THA	MoM	N	Y	MoM	BT		ER	MoM	H	Bilateral Biomet Magnum	No			MoM	BT	4	6	1	11	Bilateral Biomet Magnum	11.5194	11.5194	Y		14.8	62.5829	Y	9	11.5194	3.5	4.22857	14.8		3.5
72		8	200	60.1917	M	12	88.3	3.6	0.556303	88.3	7.35833	Y	Y	3	MoP THA ZT	Taper	Y	N	nMoM	Z1214	ZMoP	HR	Z1214	H	R Zimmer, socket liner 32 ID for Trilogy 50mm shell, MLT head CrCo 32 diameter +7 length.	L Zimmer, socket liner 32 ID for Trilogy 50mm shell, MLT head CrCo 32 diameter +7 length.	32	7	MoP	Z1214	2	2	0	4	Bilateral Zimmer 32+7 MLT	7.35833	7.35833	Y		12	40	Y	3	7.35833	3.6	3.33333	12		3.6
152		8	200	60.4111	M	12	149.933	4	0.60206	149.933	12.4944	Y	Y	8	MoP THA ZT	Taper	Y	N	nMoM	Z1214	ZMoP	HR	Z1214	H	L Zimmer, socket liner 32 ID for Trilogy 50mm shell, MLT head CrCo 32 diameter +7 length.	R Zimmer, socket liner 32 ID for Trilogy 50mm shell, MLT head CrCo 32 diameter +7 length revised 6/14.	32	7	MoP	Z1214	1	1	0	2	Bilateral Zimmer 32+7 CoCr heads	12.275	12.4944	Y		12	36	Y	8	12.4944	4	3	12		4
221	Y	7	130	69.4861	F	28	774.2	4	0.60206	774.2	27.65	Y	N	2	MoP THA ZT	Taper	Y	N	nMoM	Z1214	ZMoP	HR	Z1214	H	L Zimmer Fiber metal taper with 32 mm metal-on-plastic articulation by Dr. Vasileff	22mm Omniflex Osteonics hip, likely by Dr. Nolan.	32		MoP	Z1214	2	2	0	4	Zimmer 32 on FMT, Osteonics 22 on Omniflex	12.8083	27.65	Y		28	196	Y	2	27.65	4	7	28		4
31		8	200	59.6778	M	21.1	111.596	4.1	0.612784	111.596	5.28889	Y	Y	5	MN MTHA	Taper	N	N	nMoM	MN		HR	MN	H	Bilateral Profemur with VV short CrCo necks and Alumina heads	No			None	MN	4	2	0	6	Bilateral Wright Profemur with CrCo modular necks and Alumina heads	5.28889	5.28889	Y		21.1	108.588	Y	5	5.28889	4.1	5.14634	21.1		4.1
132	Y	8	155	68.0139	F	10.6	120.192	4.1	0.612784	120.192	11.3389	Y	Y	5	CoCrPS THA	Taper	N	N	nMoM	Z1214	ZMoP	HR	CoCrPS	H	R Zimmer Heritage stem Trilogy cluster shell, 32+7 E0 CrCo head, Longevity plastic	No	32		CrCoPS	Z1214	1	2	0	3	Zimmer 32 Heritage	11.3389	11.3389	Y		10.6	27.4049	Y	5	11.3389	4.1	2.58537	10.6		4.1
67		8	185	44.45	M	19	133.369	4.1	0.612784	133.369	7.01944	Y	Y	4	MoP THA V40	Taper	Y	N	nMoM	SV40		HR	SV40	H	L Stryker HDFX Accolade 36mm +5 CrCo head	R Stryker V40 MoP HFx (CrCo stem) 36+5	36	5	MoP	SV40	2	4	0	6	Bilateral Stryker 36+5 head on CoCr Accolade uncemente stems	7.01944	7.01944	Y		19	88.0488	Y	4	7.01944	4.1	4.63415	19		4.1
198		8	180	64.9861	F	12.3	222.596	4.1	0.612784	222.596	18.0972	Y	Y	8	MoM HRA	MoM	N	Y	MoMHRA	HRA		ER	MoM	H	BHR	No			MoM	HRA	0	2	1	3	S&N BHR hip resufacing	4.81111	18.0972	Y		12.3	36.9	Y	8	18.0972	4.1	3	12.3		4.1
200		7	235	59.4833	M	12.6	231.49	4.2	0.623249	231.49	18.3722	Y	Y	5	MoP THA ZT	Taper	Y	N	nMoM	Z1214	ZMoP	HR	Z1214	H	L ZMR with 40-3.5 CoCr head on Longevity (64 mm OD TM Trilogy) complete revision done 4/10/06 of primary uncemented hip done 1995 (Smith and Nephew Affinity modular femoral component)	R AML 32 mm CoP done 1995	40	-3.5	MoP	Z1214	2	2	0	4	L Zimmer 40-3.5 on ZMR, R DePuy 32 Alumina on AML	4.55278	18.3722	Y		12.6	37.8	Y	5	18.3722	4.2	3	12.6		4.2
193		9	220	53.0056	M	14.6	253.31	4.4	0.643453	253.31	17.35	Y	N	2	MoP THA V40	Taper	Y	N	nMoM	SV40		HR	SV40	H	L Stryker TZMF with 36+5 V40 CoCr head	L Zimmer Heritage 15 EO with 28+0 CrCo head, 58 Trilogy Longevity done 11/2/00	36	5	MoP	SV40	2	3	0	5	R Stryker V40 36+5 head, L Zimmer Heritage with 28 mm head	10.0139	17.35	Y		14.6	48.4455	Y	2	17.35	4.4	3.31818	14.6		4.4
16		7	228	62.4306	M	13	53.2278	4.5	0.653213	53.2278	4.09444	Y	N	0	MN STHA	Taper	N	N	nMoM	MN		HR	MN	H	Left Stryker Rejuv. Shell: Monoblock dual mobility. Liner: DM X3 poly head. Head: 28mm +0 Biolox Ceramic	No			MoP	MNV40	2	2	0	4	Rejuvenate neck, ADM socket	4.09444	4.09444	Y		13	37.5556	Y	0	4.09444	4.5	2.88889	13		4.5
79		5	230	54.2611	F	9.7	77.8156	4.5	0.653213	77.8156	8.02222	Y	Y	7	MoM THA	MoM	Y	Y	MoM	BT		ER	MoM	H	L Biomet M2A 32mm MoM	TKA, spinal instrumentation	32	0	MoM	BT	2	2	1	5	Biomet M2A liner and head	8.02222	8.02222	Y		9.7	20.9089	Y	7	8.02222	4.5	2.15556	9.7		4.5
33		6	230	69.8	F	24	129.8	4.6	0.662758	129.8	5.40833	Y	Y	4	MN STHA	Taper	Y	N	nMoM	MN		HR	MN	H	L Stryker Rejuv 40mm+4 CrCo	TKA	40	4	MoP	MNV40	2	4	0	6	Rejuvenate neck, 40+4 CoCr head, Right Triathalon knee	4.76111	5.40833	Y		24	125.217	Y	4	5.40833	4.6	5.21739	24		4.6
85	Y	6	212	69.3361	F	19	158.122	4.6	0.662758	158.122	8.32222	Y	Y	7	MoP THA V40	Taper	Y	N	nMoM	SV40		HR	SV40	H	L Stryker uncemented, Accolade HDFx Stem +5, 36 dm crco head and 50 PSL shell with 36 liner, this was revised 3/26/15	11/30/06 right Oxford uni knee	36	5	MoP	SV40	1	4	0	5	Stryker V40 36+5 head, Oxford femoral and tibial knee components	4.47222	8.32222	Y		19	78.4783	Y	7	8.32222	4.6	4.13043	19		4.6
42	Y	6	215	60.7583	M	27.2	156.098	4.8	0.681241	156.098	5.73889	Y	Y	9	MoP THA ZT	Taper	N	N	nMoM	Z1214	ZMoP	HR	Z1214	H	L Zimmer femoral component M/L taper size 13.5 with a neck 12/14 taper, femoral head 40 diameter 3.5 neck; acetabulum 60 OD, 30 ID Trilogy reinforced with 1 screw; line high-density poly 40mm diameter	No	40	3.5	MoP	Z1214	1	1	0	2	Zimmer 40+3.5 hear on MLT stem	5.73889	5.73889	Y		27.2	154.133	Y	9	5.73889	4.8	5.66667	27.2		4.8
47		8	240	77.05	M	49.1	299.51	4.8	0.681241	299.51	6.1	Y	Y	8	MoP THA V40	Taper	N	N	nMoM	SV40		HR	SV40	H	R Stryker TZMF 4.5 36+10 CrCo X3-PSL	No	36	10	MoP	SV40	1	1	0	2	Stryker V40 36+10 on TMZF stem	6.1	6.1	Y		49.1	502.252	Y	8	6.1	4.8	10.2292	49.1		4.8
127	Y	7	194	58.725	M	15.3	164.093	5.1	0.70757	164.093	10.725	Y	Y	5	MoM THA	MoM	Y	Y	MoM	Z1214		ER	MoM	H	Durom MLT stem	BHR	48	-4	MoM	Z1214	2	3	1	6	R Zimmer Durom, L BHR	10.725	10.725	Y		15.3	45.9	Y	5	10.725	5.1	3	15.3		5.1
70	Y	6	101	69.3139	F	49.6	358.222	5.1	0.70757	358.222	7.22222	Y	Y	10	MoP THA V40	Taper	N	N	nMoM	SV40		HR	SV40	H	Rejuvanate monoblock size 6	No	32		MoP	SV40	1	1	0	2	Stryker 32 Monoblock Rejuvenate	7.22222	7.22222	Y		49.6	482.384	Y	10	7.22222	5.1	9.72549	49.6		5.1
224	Y	7	240	53.3111	M	4.4	123.848	5.2	0.716003	123.848	28.1472	Y	Y	10	MoM THA	MoM	N	Y	MoM	D1214		ER	MoM	H	Left remainingl Pinnacle MoM	No	40		MoM	D1214	4	4	1	9	Bilateral DePuy Pinnacle, one is a revision of a long standing primary THA	11.225	28.1472	Y		4.4	3.72308	Y	10	28.1472	5.2	0.846154	4.4		5.2
71	Y	7	155	61.8472	M	4.6	33.5672	5.4	0.732394	33.5672	7.29722	Y	Y	8	SH	MoB	Y	N	nMoM	SH		HR	SH	S	Biomet mini comprehensive stem with 46 mm CoCr head	Right shoulder hemiarthroplasty Dr. Kirby			MoB	SH	1	3	0	4	Zimmer B/F shoulder hemi, Stryker Triathalon knee	1.24722	7.29722	Y		4.6	3.91852	Y	8	7.29722	5.4	0.851852	4.6		5.4
2	Y	6	125	61.7444	F	17.1	35.2925	5.7	0.755875	35.2925	2.06389	Y	Y	10	MoM THA	MoM	N	Y	MoM	D1214		ER	MoM	H	DePuy ASR	No			MoM	D1214	2	3	1	6	DePuy ASR XL that was revised to ADM	2.06389	2.06389	Y		17.1	51.3	Y	10	2.06389	5.7	3	17.1		5.7
119	Y	8	208	67.3972	M	17	175.053	5.8	0.763428	175.053	10.2972	Y	Y	9	MoP THA V40	Taper	N	N	nMoM	SV40		HR	SV40	H	R Stryker components, uncemented PSL 54-acetabular shell, 32 mm-Crossfire insert, Stryker Accolade HDFX stem size 3; head used: 32 mm+ 4.	No	32	4	MoP	SV40	1	2	0	3	32+4 head, Accolade HDfx stem	10.2972	10.2972	Y		17	49.8276	Y	9	10.2972	5.8	2.93103	17		5.8
151		7	200	57.2972	F	4.3	53.0094	6.3	0.799341	53.0094	12.3278	Y	Y	8	SH	MoB	Y	N	nMoM	SH		HR	SH	S	L Zimmer B/F shoulder Hemi-arthroplasty	Primary THA L 28 -3.5 Z CrCo MLT, Zimmer LPS knee, R revision hip with 32+0 CoCr head on retained FMMC stem (primary Pete Schaab)	32	0	MoB	SH	3	5	0	8	Zimmer B/F shoulder stem and head, Zimmer 32 + 0 femoral head R, Zimmer 28-3.5 L, Zimmer LPS femoral component	11.3278	12.3278	Y		4.3	2.93492	Y	8	12.3278	6.3	0.68254	4.3		6.3
147		9	210	59.5833	M	31.8	388.313	6.3	0.799341	388.313	12.2111	Y	Y	4	MoM THA	MoM	N	Y	MoM	Z1214		ER	MoM	H	Zimmer Durom with ZMR stem	No			MoM	Z1214	2	3	1	6	Zimmer Durom ZMR	12.2111	12.2111	Y		31.8	160.514	Y	4	12.2111	6.3	5.04762	31.8		6.3
60		6	175	62.6611	F	20.4	135.547	6.8	0.832509	135.547	6.64444	Y	Y	8	MoP THA ZT	Taper	N	N	nMoM	Z1214	ZMoP	HR	Z1214	H	R Zimmer Kinnectiv 32 mm CrCo	No	32	0	MoP	Z1214	1`	1	0	1	Zimmer 32+0 Kinnectiv	6.64444	6.64444	Y		20.4	61.2	Y	8	6.64444	6.8	3	20.4		6.8
121		8	310	62.2806	M	29.8	311.162	6.8	0.832509	311.162	10.4417	Y	Y	10	MoP THA V40	Taper	Y	N	nMoM	SV40		HR	SV40	H	R Stryker 36mm+5 CrCo, x3, TZMF +5.5 size, Accolade	Bilateral TKA	36		MoP	SV40	1	3	0	4	Stryker V40 36+5 head, Bilateral Zimmer Femoral LPS knee components	8.45278	10.4417	Y		29.8	130.594	Y	10	10.4417	6.8	4.38235	29.8		6.8
214		9	177	64.95	M	16.3	394.053	6.8	0.832509	394.053	24.175	Y	N	2	MoP THA ZT	Taper	N	N	nMoM	ZMT	ZMoP	HR	Z1214	H	R Zimmer multi-locking stem with 36 + medium length chrome cobalt head. (revision hip, primary in 1992 by Nolan)	No	36	3.5	MoP	ZMT	1	1	0	2	Zimmer 36+3.5 6* taper on Multilock stem	12.0917	24.175	Y		16.3	39.0721	Y	2	24.175	6.8	2.39706	16.3		6.8
194		5	194	70.1111	M	26	453.411	6.8	0.832509	453.411	17.4389	Y	Y	7	MN STHA	Taper	Y	N	nMoM	MN		HR	MN	H	Stryker Rejuvenate 28mm +4 CrCo head, ADM cup	Contralateral osteonics hip	28	4	MoP	MNV40	3	3	0	6	Stryker Rejuvenate with 28 CoCr head and modular CoCr neck, contralateral Osteonics hip with 28 mm C taper CoCr head	4.58611	17.4389	Y		26	99.4118	Y	7	17.4389	6.8	3.82353	26		6.8
209	Y	6	265	71.7278	M	24.2	507.259	6.8	0.832509	507.259	20.9611	Y	Y	4	MoP THA V40	Taper	Y	N	nMoM	SV40		HR	SV40	H	Stryker Secure-Fit V40 132 #8 stem, X3 40+4 mm ID, 60 mm Tritanium, Duddy, PAMC	left Depuy "replica" stem (CrCo) with 4+ 36 OD CrCo head placed at modular revision 7/8/14 primary done 1996	40	4	MoP	SV40	2	3	0	5	Styker V40 40, DePuy 36+4	3.73611	20.9611	Y		24.2	86.1235	Y	4	20.9611	6.8	3.55882	24.2		6.8
211		8	191	69.8806	M	21	464.1	7	0.845098	464.1	22.1	Y	Y	6	MoP THA ZT	Taper	Y	N	nMoM	Z1214	ZMoP	HR	Z1214	H	L Zimmer Kinnectiv size 15 stem, standard offset, +0, anteverted neck, 36mm plus 0 head, 52mm acetabular shell, poly liner.	none	36	0	MoP	Z1214	1	1	0	2	Zimmer 36+0 Kinnectiv done in Kenai	5.475	22.1	Y		21	63	Y	6	22.1	7	3	21		7
203		8	150	47.6667	F	21	391.825	7.1	0.851258	391.825	18.6583	Y	Y	4	CoCrPS THA	Taper	Y	N	nMoM	Z1214	ZMoP	HR	CoCrPS	H	L revision CPT Zimmer CrCo stem with 22 mm CrCo head	Revision R ZMR with 28 mm -3.5, R TKA 9/06	22		CrCoPS	Z1214	2	4	0	6	L CPT, R ZMR, R LPS femur	18.6583	18.6583	Y		21	62.1127	Y	4	18.6583	7.1	2.95775	21		7.1
39		8	142	59.0361	F	4.5	25.4125	7.8	0.892095	25.4125	5.64722	Y	N	0	MN STHA	Taper	N	N	nMoM	MN		HR	MN	H	R Rejuvenate SPT modular size 8, Trident X3 poly insert 36mm ID, 54mm titanium shell, biolox delta ceramic C40 femoral head	No			None	MNV40	2	1	0	3	Stryker Rejuvenate with 40 Delta head	5.64722	5.64722	Y		4.5	2.59615	Y	0	5.64722	7.8	0.576923	4.5		7.8
108		5	265	52.15	M	57	549.258	8.2	0.913814	549.258	9.63611	Y	Y	12	MoM THA	MoM	Y	Y	MoM	D1214		ER	MoM	H	Bilateral DePuy Pinnacle MoM hips	Bilateral DePuy TKAs with severe osteolysis	36		MoM	D1214	4	4	1	9	Bilatal DePuy Pinnacle MoM, Bilateral DePuy TKA	9.63611	9.63611	Y		57	396.22	Y	12	9.63611	8.2	6.95122	57		8.2
45		8	175	58.6806	F	27	163.275	8.9	0.94939	163.275	6.04722	Y	N	1	MoM THA	MoM	Y	Y	MoM	Z1214		ER	MoM	H	Zimmer Durom Kavanaugh primary surgeon	L Zimmer MLT SO, 38 +0 Durasul/ Converge	44		MoM	Z1214	2	4	1	7	Zimmer Durom 50/44 (est), Zimmer 38 MLT	7.38056	6.04722	Y		27	81.9101	Y	1	6.04722	8.9	3.03371	27		8.9
63		6	279	70.1583	M	18	123.85	9.4	0.973128	123.85	6.88056	Y	N	1	TKA B	MMoP	Y	N	nMoM	BTKA		HR	BTKA	K	Bilateral Zimmer LPS	R TKA			MoP	TKA	0	2	0	2	Bilateral Zimmer LPS	6.88056	6.88056	Y		18	34.4681	Y	1	6.88056	9.4	1.91489	18		9.4
133		8	180	52.5111	M	30	340.75	10	1	340.75	11.3583	Y	Y	10	MoM THA	MoM	N	Y	MoM	Z1214		ER	MoM	H	Zimmer 55/52 (est) Durom on Kinnectiv	No	52		MoM	Z1214	2	3	1	6	Durom Hip	11.3583	11.3583	Y		30	90	Y	10	11.3583	10	3	30		10
228		5	172	60.6528	F	14	447.767	11	1.04139	447.767	31.9833	Y	Y	7	SH	MoB	Y	N	nMoM	SH		HR	SH	S	Zimmer cemented B/F Hemi	Bilateral TKA (1989's), R THA Osteonics (Circa 1990, Acetabular and modular revision Tower 10/04 JF Co[3.4]) , bilateral TSA: R B/F cemented hemi Dr. Rhyneer 7/9/07 JF [Co] *** (lavage), Zimmer reverse Dr. Hall 2/3/16 JF [Co] 3.4 (lavage), Right Revision THA Tower ZMR (circa 2004) with modular revison for suspected ARMD ARH 11/17/16 with JF Co[9.6] and Cr[20]			MoB	SH	4	7	0	11	R Zimmer BF Hemi, Left Zimmer RSA, Left Osteonics, Bilateral TKA	9.91667	31.9833	Y		14	17.8182	Y	7	31.9833	11	1.27273	14		11
89		7	132	72.4667	F	7.2	61.22	11.2	1.04922	61.22	8.50278	Y	N	2	MoP THA ZT	Taper	N	N	nMoM	Z1214	ZMoP	HR	Z1214	H	L Zimmer 32mm MoP. Zimmer fiber metal taper 32mm CrCo head	No	32	0	MoP	Z1214	1	1	0	2	Zimmer 32+0 head on FMT stem	8.50278	8.50278	Y		7.2	4.62857	Y	2	8.50278	11.2	0.642857	7.2		11.2
4	Y	5	175	51.5444	M	45	98.5	15	1.17609	98.5	2.18889	Y	Y	6	MN STHA	Taper	N	N	nMoM	MN		HR	MN	H	Stryker Rejuvenate with ceramic inner head and ADM acetabulum	No			PoM	MN	2	2	0	4	Stryker Rejuenae with ADM CUP	2.18889	2.18889	Y		45	135	Y	6	2.18889	15	3	45		15
158		9	145	55.95	F	52.8	676.72	18.1	1.25768	676.72	12.8167	Y	Y	8	MoM THA	MoM	Y	Y	MoM	D1214		ER	MoM	H	R Depuy Replica hip system. Pinnacle 52 cup. 36mm +5 head with 12/14 taper	L hip same components, bilateral TKAs Dr. Vasileff 2012, right TSA Tower 2013	36	5	MoM	D1214	5	10	2	17	Bilateral Pinnacle liners, Bilateral Pinnacle heads, Bilateral Zimmer LPS femoral, R Zimmer B/F shoulder head and stem	12.8167	12.8167	Y		52.8	154.024	Y	8	12.8167	18.1	2.91713	52.8		18.1
191	Y	7	145	59.9194	F	55.4	959.497	20.2	1.30535	959.497	17.3194	Y	N	2	CoCrPS THA	Taper	N	N	nMoM	Z1214	ZMoP	HR	CoCrPS	H	L Zimmer Heritage 28 + 3.5 CrCo head	No	28	3.5	CrCoPS	Z1214	1	2	0	3	Zimmer 28 Heritage	17.3194	17.3194	Y		55.4	151.939	Y	2	17.3194	20.2	2.74257	55.4		20.2
83	Y	8	160	38.9333	F	446	3678.26	30.6	1.48572	3678.26	8.24722	Y	Y	4	MoM THA	MoM	N	Y	MoM	SN1214		ER	MoM	H	L S&N Birmingham MoM THA, 52 Acetabular cup, 46 metal head, stem Anthology	No	46		MoM	SN1214	2	3	0	5	S&N BHR on Anthology	8.24722	8.24722	Y		446	6500.52	Y	4	8.24722	30.6	14.5752	446		30.6
84		8	250	48.6944	M	163	1348.37	81	1.90849	1348.37	8.27222	Y	Y	3	MoM THA	MoM	N	Y	MoM	BT		ER	MoM	H	Biomet Magnum	No	52	-3	MoM	BT	3	3	1	7	Magnum socket, Head, Taper Adaptor	8.27222	8.27222	Y		163	328.012	Y	3	8.27222	81	2.01235	163		81
96	Y	9	125	53.5917	F	300	2674.17	97.4	1.98856	2674.17	8.91389	Y	Y	9	MoM THA	MoM	N	Y	MoM	D1214		ER	MoM	H	Bilateral Pinnacle CoM	No			CoM	D1214	2	2	0	4	Bilateral CoP Pinnacle	8.91389	8.91389	Y		300	924.025	Y	9	8.91389	97.4	3.08008	300		97.4
38		7	165	57.3028	F	333	1857.4	111	2.04532	1857.4	5.57778	Y	N	2	MoM HRA	MoM	N	Y	MoMHRA	HRA		ER	MoM	H	L S&N Birmingham MoM, 52 Acetabular cup, 46 metal head, 0 neck, size 4 stem Anthology	No	46		MoM	HRA	2	3	1	6	BHR socket, BHR Head, BHR 12/14 taper adaptor	5.57778	5.57778	Y		333	999	Y	2	5.57778	111	3	333		111
13		8	190	45.9694	M	357	1245.53	119	2.07555	1245.53	3.48889	Y	Y	10	MoM THA	MoM	Y	Y	MoM	BT		ER	MoM	H	56/50mm Biomet, Magnum/taper lock MoM 0 neck taper adaptor	Also Biomet Magnum			MoM	BT	4	6	1	11	Bilateral Biomet Magnum Distant revision to CoP	3.48889	3.48889	Y		357	1071	Y	10	3.48889	119	3	357		119
7		7	120	59.8944	F	0.1	0.263333			0.263333	2.63333	N	Y	3	TSA	MoP	N	N	nMoM	RTSA		HR	TSA	S	Biomet Reverse TSA	No			MoP	RTSA	2	2	0	4	RTSA with CoCr glenosphere, CoCr/ Ti cemented fracture stem, and CoCr/ Ti humeral tray	2.63333	2.63333	N					3	2.63333	0.0333333	3	0.1	<0.2
23		4	190	61.1222	F	0.1	0.46			0.46	4.6	N	Y	4	MoP THA ZT	Taper	N	N	nMoM	Z1214	ZMoP	HR	Z1214	H	R Zimmer Converge 55 mm shell, 7.5 ML T stem, 32mm +3.5 crco head	No	32	3.5	MoP	Z1214	1	1	0	2	Zimmer 32+3.5, MLT	4.6	4.6	N					4	4.6	0.0333333	3	0.1	<0.2
27		10	165	51.9306	M	0.1	0.491944			0.491944	4.91944	N	N	0	MoP THA ZT	Taper	N	N	nMoM	Z1214	ZMoP	HR	Z1214	H	Zimmer MLT stem 32mm +0 CrCo head/ Converge-Durasul	No	32	0	MoP	Z1214	1	1	0	2	Zimmer 32+0 MLT	4.91944	4.91944	N					0	4.91944	0.0333333	3	0.1	<0.2
34		6	256	59.2639	F	0.1	0.552222			0.552222	5.52222	N	N	1	MoP THA ZT	Taper	Y	N	nMoM	Z1214	ZMoP	HR	Z1214	H	L Zimmer MLT EO 32+3.5 CrCo, Durasul	R Zimmer MLT EO 32+3.5 CrCo, Durasul	32		MoP	Z1214	2	2	0	4	Bilateral Zimmer 32+0 on MLT	5.52222	5.52222	N					1	5.52222	0.0333333	3	0.1	<0.2
59		6	176	57.1889	F	0.1	0.663056			0.663056	6.63056	N	N	0	MoP THA ZT	Taper	N	N	nMoM	Z1214		LR	38 mm Z1214	H	Zimmer MLT SO #9 stem 38 - 4 CrCo head Converge Duracell	No	38	-4	MoP	Z1214	1	1	0	2	Zimmer 38-4 on MLT stem	6.63056	6.63056	N					0	6.63056	0.0333333	3	0.1	<0.2
92	Y	8	128	59.025	F	0.1	0.875278			0.875278	8.75278	N	N	0	MoP THA ZT	Taper	N	N	nMoM	Z1214		LR	38 mm Z1214	H	Zimmer uncemented 38mm MoP,taper standard offset stem.	No	38		MoP	Z1214	1	1	0	2	Zimmer 38 MLT	8.75278	8.75278	N					0	8.75278	0.0333333	3	0.1	<0.2
99	Y	6	285	51.875	M	0.1	0.902222			0.902222	9.02222	N	N	1	TKA U	MoP	N	N	nMoM	TKA		LR	TKA	K	L Zimmer LPS	No			MoP	TKA	1	0	0	1	Zimmer LPS femur	9.02222	9.02222	N					1	9.02222	0.0333333	3	0.1	< 0.2
102		9	151	55.3917	F	0.1	0.922778			0.922778	9.22778	N	N	0	MoP THA ZT	Taper	N	N	nMoM	Z1214	ZMoP	HR	Z1214	H	Zimmer MLT stem 32mm +0 CrCo head/ Converge-Durasul	No	32	0	MoP	Z1214	1	1	0	2	Zimmer 32+0 MLT	9.22778	9.22778	N					0	9.22778	0.0333333	3	0.1	<0.2
103		8	135	52.5694	F	0.1	0.931667			0.931667	9.31667	N	N	1	MoP THA ZT	Taper	N	N	nMoM	Z1214	ZMoP	HR	Z1214	H	R Zimmer MLT Kinnectiv by Dr. Schaab	No	28	0	MoP	Z1214	1	1	0	1	28 Zimmer 12/14 femoral head	9.31667	9.31667	N					1	9.31667	0.0333333	3	0.1	<0.2
25		7	130	62.975	F	0.2	0.98			0.98	4.9	N	N	1	MoP THA DMA	Taper	Y	N	nMoM	DMA		HR	DMA	H	L Revision Zimmer wagner SL stem with 28 Delta and Stryker ADM socket	left primarly hip Stryker Rejuvenate revised to present hip for large pseudotumor. Bilateral TKAs done 10/5/11.			PoM	DMA	1	0`	0	1	Stryker ADM socket , Delta head	4.9	4.9	N					1	4.9	0.0666667	3	0.2	<1.0
1		8	195	64.05	M	0.5	1			1	2	N	N	0	MoP THA ZT	Taper	Y	N	nMoM	Z1214	ZMoP	HR	Z1214	H	R Zimmer "Fitmore" stem 32mm +10.5 CrCo head	none	32	10.5	MoP	Z1214	1	1	0	2	Zimmer 32+10.5 on Fitmore stem	2	2	N					0	2	0.166667	3	0.5	<1.0
11	Y	8	195	56.3139	M	0.3	1.00333			1.00333	3.34444	N	N	0	TKA U	MoP	N	N	nMoM	TKA		LR	TKA	K	Stryker Triathalon CR TKA with Modular Tibia	No			MoP	TKA	0	2	0	2	Stryker Triathalon TKA CR	3.34444	3.34444	N		0.3		N	0	3.34444	0.1	3	0.3
145		7	295	62.4194	M	0.1	1.20583			1.20583	12.0583	N	N	0	MoP THA ZT	Taper	Y	N	nMoM	Z1214	ZMoP	HR	Z1214	H	Zimmer MLT with 32 mm + 0 CrCo head	L Likely Zimer TM stem with 32+0 done by Dr. Moore	32	0	MoP	Z1214	2	2	0	4	Bilateral Zimmer 32 left MLT, R likely TM stem	6.05833	12.0583	N					0	12.0583	0.0333333	3	0.1	<0.2
146	Y	8	190	54.5333	M	0.1	1.20833			1.20833	12.0833	N	Y	3	TKA U	MoP	N	N	nMoM	TKA		LR	TKA	K	Zimmer CR by Kavanaugh	No			MoP	TKA	0	1	0	1	Zimmer CR femoral component	12.0833	12.0833	N					3	12.0833	0.0333333	3	0.1	< 0.2
50		10	147	77.5139	M	0.2	1.235			1.235	6.175	N	N	0	MoP THA ZT	Taper	N	N	nMoM	Z1214	ZMoP	HR	Z1214	H	Wagner SL 32 MoP, Converge, CrCo-Durasul	No	32		MoP	Z1214	1	1	0	2	Zimmer 32 on Wagner SL	6.175	6.175	N		0.2		N	0	6.175	0.0666667	3	0.2
53	Y	6	165	65.1361	F	0.2	1.26333			1.26333	6.31667	N	N	1	TKA U	MoP	N	N	nMoM	None		LR	TKA	K	Zimmer CR gender specific	No			MoP	None	0	1	0	1	Femoral Zimmer TKA	6.31667	6.31667	N		0.2		N	1	6.31667	0.0666667	3	0.2
175	Y	7	170	52.8139	F	0.1	1.52778			1.52778	15.2778	N	N	0	MoP THA ZT	Taper	N	N	nMoM	Z1214	ZMoP	HR	Z1214	H	L Zimmer uncemented 32mm MoP, fiber metal taper stem	No	32	0	MoP	Z1214	1	1	0	2	Zimmer 12/14 32+0 CoCr femoral head	15.2778	15.2778	N					0	15.2778	0.0333333	3	0.1	<0.2
176		7	296	49.2111	M	0.1	1.53028			1.53028	15.3028	N	N	0	MoP THA ZT	Taper	N	N	nMoM	Z1214	ZMoP	HR	Z1214	H	L Zimmer. 14 LM extended offset Fiber metal mid coat stem, 36mm CrCo head, Trilogy socket Longevity liner	No	36		MoP	Z1214	1	1	0	2	Zimmer 36 FMT	15.3028	15.3028	N					0	15.3028	0.0333333	3	0.1	<0.2
178	Y	7	256	47.8417	F	0.1	1.54972			1.54972	15.4972	N	Y	5	MoP THA ZT	Taper	N	N	nMoM	Z1214	ZMoP	HR	Z1214	H	L Zimmer FMT 32 mm +0, Trilogy	No	32	0	MoP	Z1214	1	1	0	2	Zimmer 12/14 CoCr 32+0 femoral head	15.4972	15.4972	N					5	15.4972	0.0333333	3	0.1	<0.2
184		9	185	50.4667	M	0.1	1.65083			1.65083	16.5083	N	Y	3	MoP THA CT	Taper	N	N	nMoM	CT		LR	CT	H	R Osteonics 26 mm MoP	No	26		MoP	CT	1	1	0	2	Stryker CT Securefit	16.5083	16.5083	N					3	16.5083	0.0333333	3	0.1	<0.2
196	Y	7	190	58.2611	M	0.1	1.76694			1.76694	17.6694	N	N	1	MoP THA ZT	Taper	N	N	nMoM	Z1214	ZMoP	HR	Z1214	H	Revision ZMR with 32+0 CrCo head on Longevity	No	32	0	MoP	Z1214	1	1	0	2	Zimmer 32 ZMR	8.01944	17.6694	N					1	17.6694	0.0333333	3	0.1	< 0.2
49		8	166	54.7222	M	0.3	1.84417			1.84417	6.14722	N	Y	3	MoP THA ZT	Taper	N	N	nMoM	Z1214	ZMoP	HR	Z1214	H	Zimmer MLT stem 32mm +0 CrCo head/ Converge-Durasul	No	32	0	MoP	Z1214	1	1	0	2	Zimmer 32 MLT	6.14722	6.14722	N		0.3		N	3	6.14722	0.1	3	0.3
19	Y	9	158	64.4444	F	0.5	2.16389			2.16389	4.32778	N	N	0	MoP THA ZT	Taper	Y	N	nMoM	Z1214	ZMoP	HR	Z1214	H	R Zimmer MLT stem, 32mm CrCo +0 head, Converge/Durasul socket	10/15/07 LTKA	32	0	MoP	Z1214	1	1	0	2	Zimmer 32+0 MLT	4.32778	4.32778	N					0	4.32778	0.166667	3	0.5	<1
20	Y	6	215	60.0806	F	0.5	2.17361			2.17361	4.34722	N	N	1	TKA U	MoP	N	N	nMoM	TKA		LR	TKA	K	L Zimmer "Persona" knee	No			MoP	TKA	0	1	0	1	Zimmer Persona femoral	4.34722	4.34722	N					1	4.34722	0.166667	3	0.5	< 1.0
21		7	170	69.3806	M	0.5	2.25278			2.25278	4.50556	N	N	0	MoP THA ZT	Taper	N	N	nMoM	Z1214	ZMoP	HR	Z1214	H	R Zimmer Converge socket, MLT stem E0 32mm to CrCo	No	32		MoP	Z1214	1	1	0	2	Zimmer 32 MLT	4.50556	4.50556	N					0	4.50556	0.166667	3	0.5	<1.0
41	Y	4	330	49.2778	F	0.4	2.29			2.29	5.725	N	Y	7	TKA B	MMoP	Y	N	nMoM	TKA		HR	BTKA	K	Bilateral Zimmer CR knees	L TKA done about a half year after right			MoP	TKA	0	2	0	2	Bilateral Zimmer CR femures	5.725	5.725	N		0.4		N	7	5.725	0.133333	3	0.4
43		6	330	66.7194	M	0.4	2.33889			2.33889	5.84722	N	N	2	SH	MoB	N	N	nMoM	SH		HR	SH	S	Shoulder hemi done by Dr. Schaab	No			MoB	SH	1	1	0	2	DePuy 14 mm stem with 56 + 18 CoCr head	5.84722	5.84722	N		0.4		N	2	5.84722	0.133333	3	0.4
24		7	190	57.575	F	0.5	2.42083			2.42083	4.84167	N	N	0	MoP THA ZT	Taper	Y	N	nMoM	Z1214	ZMoP	HR	Z1214	H	Right Zimmer MLT with 32 mm +3.5 Cr Co head and Converge socket 57 OD	Left Zimmer MLT with 32 mm +3.5 Cr Co head and Converge socket 57 OD	32	3.5	MoP	Z1214	2	2	0	4	Bilateral Zimmer 32 heads with MLT stems done a year apart	3.84444	4.84167	N					0	4.84167	0.166667	3	0.5	<1.0
148		7	240	53.5639	M	0.2	2.44667			2.44667	12.2333	N	Y	3	TKA B	MMoP	Y	N	nMoM	TKA		HR	BTKA	K	Zimmer LPS, All poly	Left Oxford Uni done same anesthetic			MoP	TKA	1	0	0	1	Zimmer LPS femur	12.2333	12.2333	N		0.2		N	3	12.2333	0.0666667	3	0.2
28	Y	8	210	56.575	M	0.5	2.50833			2.50833	5.01667	N	N	0	TKA U	MoP	N	N	nMoM	TKA		LR	TKA	K	Triathalon CR	No			MoP	TKA	0	2	0	2	Stryker Tria	5.01667	5.01667	N					0	5.01667	0.166667	3	0.5	<1.0
87		5	165	57.7194	F	0.3	2.52833			2.52833	8.42778	N	N	1	MoP THA ZT	Taper	N	N	nMoM	Z1214	ZMoP	HR	Z1214	H	Right Zimmer MLT with 32 mm +3.5 CrCo on Durasul	No	32	3.5	MoP	Z1214	1	1	0	1	Zimmer 32 MLT	8.42778	8.42778	N		0.3		N	1	8.42778	0.1	3	0.3
29		6	222	66.7639	M	0.5	2.57361			2.57361	5.14722	N	Y	5	MoP THA ZT	Taper	N	N	nMoM	Z1214	ZMoP	HR	Z1214	H	R Zimmer Kinnectiv 36 mm CrCo	No	36	0	MoP	Z1214	1	1	0	2	Zimmer 36+0 Kinnectiv	5.14722	5.14722	N					5	5.14722	0.166667	3	0.5	< 1.0
161	Y	5	169	66.8611	F	0.2	2.595			2.595	12.975	N	N	0	TKA B	MMoP	Y	N	nMoM	BTKA		HR	BTKA	K	Bilateral TKA	Bilateral TKA			MoP	TKA	0	2	0	2	Bilateral Zimmer LPS femurs	12.975	12.975	N		0.2		N	0	12.975	0.0666667	3	0.2
93	Y	6	295	64.9028	M	0.3	2.64333			2.64333	8.81111	N	N	0	MoP THA ZT	Taper	Y	N	nMoM	Z1214		LR	38 mm Z1214	H	L Zimmer MLT 38 +8	none	38	8	MoP	Z1214	1	1	0	2	Zimmer 12/14 CoCr 38+8 femoral head	8.81111	8.81111	N		0.3		N	0	8.81111	0.1	3	0.3
32		8	205	64.3194	M	0.5	2.64722			2.64722	5.29444	N	N	0	MoP THA ZT	Taper	Y	N	nMoM	Z1214	ZMoP	HR	Z1214	H	L Zimmer uncemented Fitmore stem with 12/14 taper, VerSys hip system 36mm +0 head with Triology socket by Dr. Rhyneer	Right TKA	36	0	MoP	Z1214	1	1	0	2	Zimmer 36+0 Fitmore	5.29444	5.29444	N					0	5.29444	0.166667	3	0.5	<1.0
37		8	180	76.8361	M	0.5	2.78889			2.78889	5.57778	N	N	0	TSA	MoP	N	N	nMoM	SAA		HR	TSA	S	Zimmer uncemented B/F TSA	No			MoP	SAA	1	2	0	3	Zimmer B/F uncemmented shoulder	5.57778	5.57778	N		0.5		N	0	5.57778	0.166667	3	0.5
106	Y	5	178	64.7667	F	0.3	2.8275			2.8275	9.425	N	Y	8	MoP THA V40	Taper	N	N	nMoM	SV40		HR	SV40	H	Uncemented HDFx stem with 32 - 4 CoCr head and all poly cemented Crossfire socket	No	32	-4	MoP	SV40	1	2	0	3	Stryker V40 32-4 head, HDfx uncemented stem	9.425	9.425	N		0.3		N	8	9.425	0.1	3	0.3
40		6	215	50.1778	F	0.5	2.85694			2.85694	5.71389	N	N	0	MoP THA V40	Taper	Y	N	nMoM	SV40		HR	SV40	H	R Stryker Accolade TZMF, 52 PSL socket, 36mm + 5 CrCo head	none	36	5	MoP	SV40	1	1	0	2	36+5 V40 head on TMZF stem	5.71389	5.71389	N					0	5.71389	0.166667	3	0.5	<1.0
44		4	127	64.3167	F	0.5	2.97083			2.97083	5.94167	N	N	1	MoP THA ZT	Taper	N	N	nMoM	Z1214	ZMoP	HR	Z1214	H	Zimmer MLT with 28 + 0 CrCo head and constrained liner	No	28	0	MoP	Z1214	1	1	0	2	Zimmer 28+0 MLT	5.94167	5.94167	N					1	5.94167	0.166667	3	0.5	<1
46		6	227	46.0361	F	0.5	3.03056			3.03056	6.06111	N	N	0	MoP THA ZT	Taper	N	N	nMoM	Z1214	ZMoP	HR	Z1214	H	R Zimmer 11 Kinnectiv stem with retroverted offset, 32 CrCo head MoP	No	32	0	MoP	Z1214	1	1	0	2	Zimmer 32+0 Kinnectiv	6.06111	6.06111	N					0	6.06111	0.166667	3	0.5	< 1.0
15	Y	7	175	76.1	F	0.8	3.09111			3.09111	3.86389	N	N	1	TKA U	MoP	N	N	nMoM	None		LR	TKA	K	Zimmer CR TKA	No			MoP	None	0	1	0	1	Zimmer CR femoral component	3.86389	3.86389	N		0.8		N	1	3.86389	0.266667	3	0.8
52		8	180	48.0556	M	0.5	3.125			3.125	6.25	N	N	1	MoP THA ZT	Taper	N	N	nMoM	Z1214	ZMoP	HR	Z1214	H	Right Zimmer MLT EO 32 mm +3.5 CrCo head	No	32	3.5	MoP	Z1214	1	1	0	2	Zimmer 32 MLT	6.25	6.25	N		0.5		N	1	6.25	0.166667	3	0.5
57		7	355	51.1667	M	0.5	3.27361			3.27361	6.54722	N	N	0	MoP THA ZT	Taper	N	N	nMoM	Z1214	ZMoP	HR	Z1214	H	R Zimmer MLT with Trilogy and 32 mm -3.5 CrCo head	No	32	-3.5	MoP	Z1214	1	1	0	2	Zimmer 32-3.5 MLT	6.54722	6.54722	N		0.5		N	0	6.54722	0.166667	3	0.5	<1.0
58	Y	6	210	61.6083	M	0.5	3.3125			3.3125	6.625	N	N	0	MoP THA ZT	Taper	Y	N	nMoM	Z1214	ZMoP	HR	Z1214	H	32 + 3,5 Zimmer CoCr head, MLT	L Zimmer 32 + 0 on MLT done a week earlier	32	3.5	MoP	Z1214	2	2	0	4	Bilateral Zimmer 32 heads with MLT stems done a week apart	6.61389	6.625	N		0.5		N	0	6.625	0.166667	3	0.5
91		4	145	83.075	F	0.4	3.46667			3.46667	8.66667	N	N	2	MoP THA ZT	Taper	Y	N	nMoM	Z1214	ZMoP	HR	Z1214	H	L Zimmer MLT 32 CrCo +0 ZCA	R Zimmer cemented LD with ZCA 32 +7 CrCo head	32		MoP	Z1214	2	3	0	5	Zimmer 32 MLT, Zimmer 32 on cemented LD Versis CrCo stem	6.39722	8.66667	N		0.4		N	2	8.66667	0.133333	3	0.4
65		9	167	64.5194	M	0.5	3.47778			3.47778	6.95556	N	N	1	MoP THA ZT	Taper	Y	N	nMoM	Z1214	ZMoP	HR	Z1214	H	L Zimmer MLT 32+3.5 CrCo	R TKA 7/15	32	3.5	MoP	Z1214	1	2	0	3	Zimmer 12/14 CoCr femoral head, Zimmer CR Femoral	6.95556	6.95556	Y					1	6.95556	0.166667	3	0.5	<1.0
66		5	246	62.6667	F	0.5	3.4875			3.4875	6.975	N	Y	7	MoP THA ZT	Taper	Y	N	nMoM	Z1214	ZMoP	HR	Z1214	H	Zimmer Kinnetiv 32 mm MoP	Bilateral TKAs	32		MoP	Z1214	1	1	0	2	Zimmer 32 Kinnectiv	6.975	6.975	N					7	6.975	0.166667	3	0.5	< 1.0
69		3	125	77.9583	F	0.5	3.55			3.55	7.1	N	N	0	MoP THA V40	Taper	Y	N	nMoM	SV40		HR	SV40	H	R Stryker Accolade HDFX 36 CrCo -5 head, PSL-X3 socket	L Stryker Accolade HDFX 36 CrCo -5 head, PSL-X3 socket	36	-4	MoP	SV40	2	4	0	6	Bilateral Stryker 36-4 on Accolade Hdfx	7.1	7.1	N					0	7.1	0.166667	3	0.5	<1.0
156		7	162	68.2778	M	0.3	3.815			3.815	12.7167	N	Y	3	MoP THA ZT	Taper	N	N	nMoM	Z1214	ZMoP	HR	Z1214	H	R Zimmer FMT EO 36 +0 Trilogy	No	36		MoP	Z1214	1	1	0	2	Zimmer 36 FMT	12.7167	12.7167	N		0.3		N	3	12.7167	0.1	3	0.3
54		9	235	51.5	M	0.6	3.85667			3.85667	6.42778	N	Y	5	MoP THA ZT	Taper	N	N	nMoM	Z1214	ZMoP	HR	Z1214	H	L Zimmer MLT EO 32mm +3.5 CrCo on Durasul	No	32		MoP	Z1214	1	1	0	2	Zimmer 32+3.5, MLT	6.42778	6.42778	N		0.6		N	5	6.42778	0.2	3	0.6
78		9	172	63.5361	M	0.5	3.96806			3.96806	7.93611	N	N	0	MoP THA ZT	Taper	N	N	nMoM	Z1214		LR	38 mm Z1214	H	L Zimmer MLT stem, 38+4 CrCo head, Converge 38	No	38	4	MoP	Z1214	1	1	0	2	Zimmer 38 +4 MLT	7.93611	7.93611	Y					0	7.93611	0.166667	3	0.5	<1.0
80		6	230	54.1417	F	0.5	4.04583			4.04583	8.09167	N	N	0	MoP THA ZT	Taper	Y	N	nMoM	Z1214	ZMoP	HR	Z1214	H	L Zimmer MLT 32 +0	R Zimmer MLT 32+0 CrCo, Durasul	32	0	MoP	Z1214	2	2	0	4	Bilateral Zimmer 32+0 MLT	8.09167	8.09167	N		0.5		N	0	8.09167	0.166667	3	0.5
81	Y	8	173	58.1611	M	0.5	4.06944			4.06944	8.13889	N	N	2	MoP THA ZT	Taper	Y	N	nMoM	Z1214		LR	38 mm Z1214	H	Zimmer MLT (11 EO) with 38 mm +0 CrCo on Durasel	none	38	0	MoP	Z1214	1	1	0	2	Zimmer 38 MLT	8.13889	8.13889	N		0.5		N	2	8.13889	0.166667	3	0.5
68		8	195	57.3444	M	0.6	4.215			4.215	7.025	N	Y	6	TKA B	MMoP	Y	N	nMoM	TKA		HR	BTKA	K	Zimmer LPS knee	L Zimmer M/G medical uni done 3/3/14			MoP	TKA	0	2	0	2	Zimmer LPS, Zimmer M/G uni	7.025	7.025	Y		0.6		N	6	7.025	0.2	3	0.6
9		3	205	68.2889	M	1.5	4.40417			4.40417	2.93611	Y	N	0	MoP THA ZT	Taper	N	N	nMoM	Z1214	ZMoP	HR	Z1214	H	L Revision Zimmer wagner SL stem with 32mm +3.5 chrome cobalt head, Triologysocket.	No	32	3.5	MoP	Z1214	1	1	0	2	Zimmer 32 Wagner SL	2.93611	2.93611	N					0	2.93611	0.5	3	1.5	<3.0
100		7	240	58.9167	M	0.5	4.56528			4.56528	9.13056	N	N	1	MoP THA ZT	Taper	Y	N	nMoM	Z1214	ZMoP	HR	Z1214	H	R Zimmer, 60 Trilogy shell, 32 ID longevity liner, 32 +3.5 head, 12.5 standard offset ML taper stem, 2 screws	12.5 MLT EO with 32 mm +3.5 head done 4/16/08	32	3.5	MoP	Z1214	2	2	0	4	Bilatera Zimmerl 32+3.5 heads, MLT stems done 2 years apart	9.13056	9.13056	N					1	9.13056	0.166667	3	0.5	<1.0
56		5	181	60.6056	F	0.7	4.5675			4.5675	6.525	N	N	0	MoP THA ZT	Taper	Y	N	nMoM	Z1214	ZMoP	HR	Z1214	H	L Zimmer MLT EO 32+3.5 CrCo, Durasul	R Zimmer MLT 32+0 CrCo, Durasul done 8/24/12	32	3.5	MoP	Z1214	2	2	0	4	Bilateral Zimmer 32 (0, 3.5), MLT	6.525	6.525	N		0.7		N	0	6.525	0.233333	3	0.7
104		5	157	73.625	F	0.5	4.675			4.675	9.35	N	N	0	CoCrPS THA	Taper	N	N	nMoM	Z1214	ZMoP	HR	CoCrPS	H	Heritage stem E0 32mm+0 CrCo	No	32	0	CrCoPS	Z1214	1	2	0	3	Zimmer 32+0 femoral head, Heritage	9.35	9.35	N					0	9.35	0.166667	3	0.5	<1.0
82	Y	7	270	64.3194	M	0.6	4.88833			4.88833	8.14722	N	N	0	MoP THA ZT	Taper	N	N	nMoM	Z1214		LR	38 mm Z1214	H	R Zimmer MLT E0 stem w/ 38+0 CrCo head, Converge/Durasul liner	No	38	0	MoP	Z1214	1	1	0	2	Zimmer 12/14 CoCr 38+0 femoral head	8.14722	8.14722	N		0.6		N	0	8.14722	0.2	3	0.6
149		5	220	69.0833	F	0.4	4.9			4.9	12.25	N	N	0	MoP THA V40	Taper	Y	N	nMoM	SV40		HR	SV40	H	R V40 32+4 on HDFX	L Zimmer MLT SO 32+0 9/22/05, Bilateral TKAs2006 and 2007	32	4	MoP	SV40	2	5	0	7	Stryker 32+4 on HDfx, Zimmer 32 on MLT, bilateral Zimmer LPS femur	5.825	12.25	N		0.4		N	0	12.25	0.133333	3	0.4
150		5	203	48.5611	F	0.4	4.92333			4.92333	12.3083	N	N	1	MoP THA ZT	Taper	Y	N	nMoM	Z1214	ZMoP	HR	Z1214	H	R Zimmer MLT 32 mm +3.5 head	L Zimmer MLT 32 mm +3.5 head, R Zimmer B/F cemented shoulder 2/9/15	32	3.5	MoP	Z1214	2	2	0	4	Bilatera Zimmerl 32+3.5 heads, MLT stems, R BF cemented TSA	12.3083	12.3083	N		0.4		N	1	12.3083	0.133333	3	0.4
114	Y	6	155	73.6389	F	0.5	4.93889			4.93889	9.87778	N	N	1	TKA U	MoP	Y	N	nMoM	None		LR	TKA	K	Zimmer LPS knee	none			MoP	None	0	1	0	1	Zimmer LPS femur	9.87778	9.87778	N					1	9.87778	0.166667	3	0.5	<1.0
117		6	190	74.2944	F	0.5	4.99722			4.99722	9.99444	N	N	1	MoP THA ZT	Taper	Y	N	nMoM	Z1214	ZMoP	HR	Z1214	H	L Zimmer hip with ML Taper stem, Continuum socket and 32 mm -3.5 chrome-cobalt head	Left TKA 6/15/07	32	-3.5	MoP	Z1214	1	2	0	3	Zimmer 32-3.5 MLT, femoral component TKA	5.1	9.99444	N					1	9.99444	0.166667	3	0.5	<1
130		7	135	83.1833	M	0.5	5.475			5.475	10.95	N	N	1	MoP THA V40	Taper	N	N	nMoM	SV40		HR	SV40	H	L Stryker Accodade Hfx 32 mm +0 V40 head	No	32	0	MoP	SV40	1	2	0	1	Stryker 32+0 on Accolade HDfx	10.95	10.95	N		0.5		N	1	10.95	0.166667	3	0.5	< 1.0
138		7	168	62.4194	F	0.5	5.80972			5.80972	11.6194	N	N	0	MoP THA ZT	Taper	N	N	nMoM	Z1214	ZMoP	HR	Z1214	H	R revision 32 mm +7 CrCo head constrained liner, retained fiber-metal taper stem	No	32		MoP	Z1214	1	1	0	2	Zimmer 32+7 FMT stem	11.6194	11.6194	N					0	11.6194	0.166667	3	0.5	<1.0
143		7	140	49.9139	F	0.5	5.98056			5.98056	11.9611	N	N	1	MoP THA ZT	Taper	N	N	nMoM	Z1214	ZMoP	HR	Z1214	H	R Zimmer Hybrid hip with CrCo stem and 32 mm MoP	No	32		MoP	Z1214	1	2	0	3	Zimmer 32 on cemented stem	11.9611	11.9611	N					1	11.9611	0.166667	3	0.5	<1.0
154	Y	6	222	63.2389	F	0.5	6.33333			6.33333	12.6667	N	Y	3	TKA B	MMoP	Y	N	nMoM	BTKA		HR	BTKA	K	L Zimmer LPS 2006, R Zimmer LPS 2012	none			MoP	TKA	0	1	0	1	Zimmer LPS femur	12.6667	12.6667	N		0.5		N	3	12.6667	0.166667	3	0.5
155		7	211	55.9528	M	0.5	6.33611			6.33611	12.6722	N	N	0	MoP THA ZT	Taper	N	N	nMoM	Z1214	ZMoP	HR	Z1214	H	R Zimmer Trilogy cluster 58 shell, single screw fixation, 32 lit longevity liner, MLT EO #10 uncemented stem, 32+0 head	No	32	0	MoP	Z1214	1	1	0	2	Zimmer 32+0 MLT	12.6722	12.6722	N					0	12.6722	0.166667	3	0.5	<1.0
164		8	220	55.3833	M	0.5	6.73056			6.73056	13.4611	N	N	2	MoP THA ZT	Taper	N	N	nMoM	Z1214	ZMoP	HR	Z1214	H	Right Zimmer FMT Trilogy with 36 +3.5 head	No	36	3.5	MoP	Z1214	1	1	0	1	Zimmer 36 FMT stem	13.4611	13.4611	N					2	13.4611	0.166667	3	0.5	< 1.0
167	Y	6	180	56.7611	M	0.5	7.27361			7.27361	14.5472	N	N	0	MoP THA CT	Taper	N	N	nMoM	CT		LR	CT	H	Osteonics with Secure Fit Stem	No	32		MoP	CT	2	2	0	4	Bilateral Stryker 32 CT	14.5472	14.5472	N					0	14.5472	0.166667	3	0.5	<1.0
168		4	111	75.0917	F	0.5	7.28889			7.28889	14.5778	N	Y	3	MoP THA V40	Taper	N	N	nMoM	SV40		HR	SV40	H	L Stryker Accodade TZMF 32 mm +0 V40 head	No	32	0	MoP	SV40	1	1	0	2	Stryker 3+02 Accolade TZMF	14.5778	14.5778	N					3	14.5778	0.166667	3	0.5	<1.0
177		5	256	49.4972	F	0.5	7.68889			7.68889	15.3778	N	N	2	MoP THA ZT	Taper	Y	N	nMoM	Z1214	ZMoP	HR	Z1214	H	L Zimmer 54 Trilogy shell, 32 liner, size 12 fiber metal taper, 32 head, acetabular fixation supplemented with 3 posterior superior screws.	R THA 32 mm CrCo head, 52 Trilogy socket, 32 Longevity liner, 12 fiber metal taper stem with extended offset. L TKA done 11/18/2004 and revised for exchange of plastic on 3/14/2007 is a Zimmer LPS knee. R TKA 9/30/2011 another Zimmer LPS knee.	32		MoP	Z1214	2	4	0	6	Bilateral Zimmer 32 FMR, Bilateral LPS femoral	15.3778	15.3778	N					2	15.3778	0.166667	3	0.5	<1.0
182		7	89	79.8472	F	0.5	8.1375			8.1375	16.275	N	Y	5	CoCrPS THA	Taper	Y	N	nMoM	Z1214	ZMoP	HR	CoCrPS	H	L Zimmer Heritage 1/3/08 Spencer 32 mm +7 head	R Zimmer revision Wagner SL with 28 + 7 CrCo head	32	7	CrCoPS	Z1214	3	5	0	8	Bilateral Zimmer 32+7, and 28 on Heritage stems R revised for periprosthetic fracture to Wagner SL with 28+7 head	8.725	16.275	Y					5	16.275	0.166667	3	0.5	< 1.0
185		6	175	59.2917	M	0.5	8.25694			8.25694	16.5139	N	N	0	MoP THA ZT	Taper	Y	N	nMoM	Z1214	ZMoP	HR	Z1214	H	Left Revision Zimmer ZMR 28mm + 0CrCo head	none	28	0	MoP	Z1214	2	3	0	5	Primary Zimmer Heritage 26+35, revision of femoral loosening ZMR with 28+0 head	6.64722	16.5139	N					0	16.5139	0.166667	3	0.5	< 1.0
190	Y	7	150	59.4167	M	0.5	8.47083			8.47083	16.9417	N	N	2	CoCrPS THA	Taper	N	N	nMoM	Z1214	ZMoP	HR	CoCrPS	H	R Zimmer Hybrid hip with Heritage CrCo stem and 28 mm MoP	No	28		CrCoPS	Z1214	1	2	0	3	Zimmer 28 Heritage	16.9417	16.9417	N					2	16.9417	0.166667	3	0.5	<1.0
172		5	175	69.2389	F	0.6	9.13333			9.13333	15.2222	N	N	1	CoCrPS THA	Taper	Y	N	nMoM	Z1214	ZMoP	HR	CoCrPS	H	L Zimmer Heritage EO 36 + ) CrCo Head	R Zimmer cemented Heritage EO stem Trilogy cluster shell, 36 + 3.5 +0 CrCo head, Longevity plastic	36	3.3	CrCoPS	Z1214	2	4	0	6	Zimmer Bilateral 36 heads on Heritage	15.2222	15.2222	N		0.6		N	1	15.2222	0.2	3	0.6
201	Y	7	213	58.7833	M	0.5	9.30694			9.30694	18.6139	N	N	0	TKA U	MoP	Y	N	nMoM	TKA		LR	TKA	K	Surgeon Dr. Newman	none			MoP	TKA	0	1	0	1	Femoral component R TKA	18.6139	18.6139	N					0	18.6139	0.166667	3	0.5	<1
213		9	205	61.8361	M	0.4	9.51778			9.51778	23.7944	N	N	0	MoP THA CT	Taper	Y	N	nMoM	CT		LR	CT	H	L Stryker Secure-fit +with C-taper 36 mm +5 CrCo head	none	36	4	MoP	CT	2	2	0	4	Bilateral Stryker C Taper 26 and 36	9.79444	23.7944	N		0.4		N	0	23.7944	0.133333	3	0.4
217		6	155	52.1167	F	0.4	10.6367			10.6367	26.5917	N	N	0	MoP THA DT	Taper	N	N	nMoM	D1213		LR	DT	H	uncemented components, S-ROM stem 12/13 taper, and Zimmer HG uncemented socket, MoP 28 mm	No	28		MoP	D1213	1	1	0	2	28 SROM	26.5917	26.5917	N		0.4		N	0	26.5917	0.1	4	0.4
169		8	130	46.4028	M	0.8	11.8622			11.8622	14.8278	N	N	1	MoP THA CT	Taper	Y	N	nMoM	CT		LR	CT	H	L Stryker Securefit revision to 32 CrCo	Bilateral Secure Fit THA by Dr. Newman, left revised to 32 mm head by Dr. Vermillion	32		MoP	CT	1	1	0	2	Stryker CT Securefit revised once for poly wear	14.8278	14.8278	N		0.8		N	1	14.8278	0.266667	3	0.8
215	Y	7	200	46.525	M	0.5	12.1625			12.1625	24.325	N	N	0	MoP THA BT	Taper	Y	N	nMoM	BT		HR	MJA	H	Ti stem with 28+0 (by template)CoCr head	L Zimmer LPS knee done by me 10/3/02	28	0	MoP	TKA	1	2	0	3	R Biomet 28+0 femoral head, left Zimmer LPS femur	24.325	24.325	N		0.5		N	0	24.325	0.166667	3	0.5
174		8	255	57.775	M	0.8	12.2067			12.2067	15.2583	N	N	1	MoP THA ZT	Taper	N	N	nMoM	Z1214	ZMoP	HR	Z1214	H	R Zimmer FMT uncemented 36 mm chrome-cobalt on Longevity articulation	No	36		MoP	Z1214	1	1	0	2	36 Zimmer 12/14 femoral head	15.2583	15.2583	N		0.8		N	1	15.2583	0.266667	3	0.8
220		4	188	43.1028	F	0.5	13.7819			13.7819	27.5639	N	N	2	MoP THA CT	Taper	N	N	nMoM	CT		LR	CT	H	R PCA Uncemented Socket and Stem, 32 MoP, femur was done in 1986, Socket revised 1995	No	32		MoP	CT	1	2	0	3	Howmedica PCA 32 head, PCA Stem	27.5639	27.5639	N					2	27.5639	0.166667	3	0.5	<1
206		8	192	43.2667	M	0.7	14.035			14.035	20.05	N	Y	6	MoP THA DT	Taper	N	N	nMoM	D1213		LR	DT	H	SROM with 26 mm CoCo head	No			MoP	D1213	1	1	0	2	SROM with 26 CoCr head	20.05	20.05	N		0.7		N	6	20.05	0.233333	3	0.7
208		7	235	45.6639	M	0.9	18.7875			18.7875	20.875	N	N	0	MoP THA DT	Taper	N	N	nMoM	D1214		LR	DT	H	R AML 32 mm CoP	No			CoP	D1214	1	1	0	2	DePuy AML stem with 32 Biolox head	20.875	20.875	N				N	0	20.875	0.25	2	0.5	<1.0
202		7	170	70.9028	M	1.2	22.36			22.36	18.6333	Y	N	0	MoP THA ZT	Taper	Y	N	nMoM	Z1214		HR	Z1214	H	MLT stem 38 + 4 CrCo head. Durasul/ Converge socket	Revision left THA with 32 mm + 10 CrCo LFIT head with C-TAPER, Right THA with Zimmer 38 mm MoP MLT done by me 11/17/10	38	4	MoP	Z1214	2	2	0	4	ZIMMER 38+4 MLT, Stryker C-taper 28	4.21111	18.6333	Y		1.2		Y	0	18.6333	0.4	3	1.2
226		5	280	65.7194	M	1	30.9306			30.9306	30.9306	Y	Y	4	MoP THA ZT	Taper	N	N	nMoM	Z1214	ZMoP	HR	Z1214	H	R Zimmer Wagner MoP 32mm CrCo head	No	32		MoP	Z1214	1	1	0	2	Zimmer 32 Wagner SL	7.26944	30.9306	Y		1		Y	4	30.9306	0.333333	3	1
195		8	144	65.9583	F	2.2	38.555			38.555	17.525	Y	N	0	CoCrPS THA	Taper	Y	N	nMoM	Z1214	ZMoP	HR	CoCrPS	H	Zimmer heritage 32+3.5 CrCo / 54 mm Trilogy MoP	R THA Heritage 13 EO, 32 mm +3.5, Trilogy/ Longevity	32	3.5	CrCoPS	Z1214	2	4	0	6	Bilateral Zimmer heads on Heritage stems	17.525	17.525	Y		2.2		Y	0	17.525	0.733333	3	2.2
120		5	226	48.4417	M	5	51.8611			51.8611	10.3722	Y	N	2	CoCrPS THA	Taper	N	N	nMoM	Z1214	ZMoP	HR	CoCrPS	H	L Zimmer 32mm CrCo head, 12/14 taper, Trident poly acetabular. Heritage CrCo stem, 12/14 taper, cemented, 125mm length size 12, standard offset. Simplex P w/ Tobramycin antibiotic cement. Distal centralizer 9mm OD assemble w/ cement.	No	32	0	CrCoPS	Z1214	1	2	0	3	32 head, Heritage stem	10.3722	10.3722	Y		5		Y	2	10.3722	1.66667	3	5
[truncated: 69 more columns]

## Sheet: CSIS by halves of UCoY and BCoY
Bco Q	Sum CSI	Years exposed	BCoY		Urine Quant Proxy	Sum CSI	Years exposed	UCoY
0.3	0	2.24444	0.673333		0.5	10	2.76944	1.38472
0.2	5	3.49722	0.699444		0.8	0	2.24444	1.79556
0.3	0	2.95278	0.885833		0.9	0	2.95278	2.6575
0.2	0	4.51944	0.903889		0.6	0	4.51944	2.71167
0.5	0	2.29722	1.14861		0.5	4	5.53889	2.76944
0.5	10	2.76944	1.38472		0.4	7	7.71389	3.08556
0.4	1	4.13611	1.65444		1.4	0	2.29722	3.21611
0.3	4	5.53889	1.66167		1.1	5	3.49722	3.84694
0.5	4	3.375	1.6875		0.5	9	7.925	3.9625
0.5	6	4.14444	2.07222		1.1	1	4.13611	4.54972
0.3	7	7.71389	2.31417		0.2	3	23.0861	4.61722
0.4	6	6.10556	2.44222		0.5	1	9.39444	4.69722
0.4	3	6.20278	2.48111		0.4	0	13.2056	5.28222
0.3	1	8.64444	2.59333		0.4	5	16.8389	6.73556
0.2	0	13.2056	2.64111		1.1	3	6.20278	6.82306
0.3	0	8.86944	2.66083		1.2	6	6.10556	7.32667
0.4	7	7.52778	3.01111		0.9	1	8.64444	7.78
1.5	6	2.175	3.2625		2.1	6	4.14444	8.70333
0.2	5	16.8389	3.36778		2.6	4	3.375	8.775
0.4	3	8.47222	3.38889		1.3	7	6.86111	8.91944
0.4	1	9.39444	3.75778		1.1	0	8.86944	9.75639
0.7	5	5.53056	3.87139		4.5	6	2.175	9.7875
0.5	9	7.925	3.9625		1.4	7	7.52778	10.5389
0.4	8	9.95556	3.98222		1.2	9	9.93889	11.9267
0.4	0	10.6167	4.24667		1.2	8	10.8361	13.0033
0.4	8	10.8361	4.33444		1.3	1	10.5306	13.6897
0.4	6	11.0056	4.40222		1.4	0	10.6167	14.8633
0.5	1	8.85833	4.42917		1.3	0	11.8583	15.4158
0.2	3	23.0861	4.61722		1.9	3	8.47222	16.0972
0.3	5	15.675	4.7025		1.7	3	9.83611	16.7214
0.7	7	6.86111	4.80278		3.4	5	5.17222	17.5856
0.5	1	9.75	4.875		1.2	8	14.8722	17.8467
0.5	3	9.99722	4.99861		0.9	7	20.0722	18.065
0.3	6	18.1778	5.45333		1	6	18.1778	18.1778
0.5	0	11.8583	5.92917		1.6	4	11.5	18.4
0.4	8	14.8722	5.94889		1.6	4	11.8833	19.0133
0.6	9	9.93889	5.96333		1.5	6	12.8222	19.2333
0.4	4	16.3778	6.55111		0.7	5	27.9806	19.5864
0.2	2	33.2028	6.64056		2.4	1	8.85833	21.26
0.7	9	9.81111	6.86778		0.8	4	28.9611	23.1689
0.54	9	12.9028	6.9675		0.7	2	33.2028	23.2419
1.4	5	5.17222	7.24111		0.9	4	26.2194	23.5975
0.6	6	12.8222	7.69333		2.6	1	9.75	25.35
0.5	8	16.5667	8.28333		4.5	0	5.64722	25.4125
0.7	4	11.8833	8.31833		2.4	5	10.7889	25.8933
0.3	0	27.925	8.3775		2.5	4	10.525	26.3125
0.8	5	10.7889	8.63111		3	2	9.14167	27.425
0.7	0	12.8	8.96		2.5	6	11.0056	27.5139
1.3	7	7.775	10.1075		5	5	5.53056	27.6528
0.6	0	16.9417	10.165		1.8	5	15.675	28.215
0.6	3	17.3333	10.4		2.3	0	12.8	29.44
0.9	3	11.6472	10.4825		1.8	4	16.3778	29.48
1	1	10.5306	10.5306		2.1	4	15.1056	31.7217
1.1	7	9.58611	10.5447		1	2	31.9611	31.9611
0.94	4	11.5	10.81		2.1	4	15.2361	31.9958
1.1	3	9.83611	10.8197		2.5	9	12.9028	32.2569
1.2	2	9.14167	10.97		4.6	8	7.29722	33.5672
0.4	5	27.9806	11.1922		3.4	8	9.95556	33.8489
1.7	3	6.85556	11.6544		17.1	10	2.06389	35.2925
1.4	9	8.32778	11.6589		3	6	12.5444	37.6333
5.7	10	2.06389	11.7642		3.2	9	12.0278	38.4889
0.8	4	15.1056	12.0844		4.1	9	9.70556	39.7928
0.8	4	15.2361	12.1889		3.9	5	10.525	41.0475
0.7	6	17.7778	12.4444		1.5	0	27.925	41.8875
0.8	2	16.5639	13.2511		4.2	3	9.99722	41.9883
0.7	7	20.0722	14.0506		4.3	9	9.81111	42.1878
1.5	9	9.70556	14.5583		2.6	8	16.5667	43.0733
1.1	5	13.425	14.7675		4.6	7	9.58611	44.0961
0.58	4	26.2194	15.2073		2.7	0	16.9417	45.7425
1.1	0	14.2611	15.6872		7.2	0	6.91667	49.8
0.5	2	31.9611	15.9806		4.3	8	12.3278	53.0094
0.6	6	27.1306	16.2783		13	0	4.09444	53.2278
0.6	4	28.9611	17.3767		3.2	3	17.3333	55.4667
1.7	4	10.525	17.8925		7.8	2	7.67778	59.8867
4.5	0	4.09444	18.425		7.2	2	8.50278	61.22
1.6	7	11.575	18.52		5.6	3	11.6472	65.2244
1.7	9	12.0278	20.4472		8	8	8.96389	71.7111
3.3	8	6.44444	21.2667		9.7	7	8.02222	77.8156
4.1	5	5.28889	21.6844		4.7	2	16.5639	77.8503
1.8	6	12.5444	22.58		8.2	7	9.85278	80.7928
2.6	4	8.91944	23.1906		3.2	6	27.1306	86.8178
3.4	0	6.91667	23.5167		6.1	0	14.2611	86.9928
3.1	2	7.67778	23.8011		12	3	7.35833	88.3
2.3	5	10.525	24.2075		8.2	7	11.575	94.915
2.3	8	10.6667	24.5333		45	6	2.18889	98.5
4.6	4	5.40833	24.8783		5.3	3	19.1917	101.716
2.9	8	8.96389	25.9953		9.6	8	10.6667	102.4
3.6	3	7.35833	26.49		21.1	5	5.28889	111.596
1.3	2	21.0306	27.3397		9.9	7	11.8806	117.618
4.8	9	5.73889	27.5467		10.6	5	11.3389	120.192
2.8	7	9.85278	27.5878		4.4	10	28.1472	123.848
1.4	4	19.9639	27.9494		18	1	6.88056	123.85
2.4	7	11.8806	28.5133		18.8	3	6.85556	128.884
4.1	4	7.01944	28.7797		24	4	5.40833	129.8
4.8	8	6.1	29.28		17	7	7.775	132.175
15	6	2.18889	32.8333		19	4	7.01944	133.369
2.3	5	14.5139	33.3819		20.4	8	6.64444	135.547
2.1	11	16.2083	34.0375		7	4	19.9639	139.747
3	0	11.4139	34.2417		12.9	0	11.4139	147.239
4.5	7	8.02222	36.1		12	8	12.4944	149.933
2.3	7	15.7917	36.3208		27.2	9	5.73889	156.098
5.1	10	7.22222	36.8333		18.8	9	8.32778	156.562
4.6	7	8.32222	38.2822		19	7	8.32222	158.122
5.4	8	7.29722	39.405		27	1	6.04722	163.275
3.5	9	11.5194	40.3181		15.3	5	10.725	164.093
7.8	0	5.64722	44.0483		14.8	9	11.5194	170.488
6.8	8	6.64444	45.1822		17	9	10.2972	175.053
4.1	5	11.3389	46.4894		11.3	11	16.2083	183.154
2.5	3	19.1917	47.9792		29.6	8	6.44444	190.756
4	8	12.4944	49.9778		16	5	13.425	214.8
8.9	1	6.04722	53.8203		14.9	5	14.5139	216.257
5.1	5	10.725	54.6975		12.3	8	18.0972	222.596
5.8	9	10.2972	59.7239		25.1	4	8.91944	223.878
9.4	1	6.88056	64.6772		12.6	5	18.3722	231.49
2.5	12	27.4556	68.6389		14.6	2	17.35	253.31
6.8	10	10.4417	71.0033		49.1	8	6.1	299.51
4.1	8	18.0972	74.1986		14.4	2	21.0306	302.84
4.4	2	17.35	76.34		17.1	6	17.7778	304
6.3	4	12.2111	76.93		29.8	10	10.4417	311.162
4.2	5	18.3722	77.1633		9.7	4	32.1806	312.151
6.3	8	12.3278	77.665		19.9	7	15.7917	314.254
8.2	12	9.63611	79.0161		30	10	11.3583	340.75
2.9	4	32.1806	93.3236		49.6	10	7.22222	358.222
11.2	2	8.50278	95.2311		31.8	4	12.2111	388.313
4	2	27.65	110.6		21	4	18.6583	391.825
10	10	11.3583	113.583		16.3	2	24.175	394.053
6.8	7	17.4389	118.584		14	7	31.9833	447.767
7.1	4	18.6583	132.474		26	7	17.4389	453.411
6.8	4	20.9611	142.536		21	6	22.1	464.1
5.2	10	28.1472	146.366		24.2	4	20.9611	507.259
7	6	22.1	154.7		57	12	9.63611	549.258
6.8	2	24.175	164.39		24	12	27.4556	658.933
18.1	8	12.8167	231.982		52.8	8	12.8167	676.72
30.6	4	8.24722	252.365		28	2	27.65	774.2
20.2	2	17.3194	349.853		55.4	2	17.3194	959.497
11	7	31.9833	351.817		357	10	3.48889	1245.53
119	10	3.48889	415.178		163	3	8.27222	1348.37
111	2	5.57778	619.133		333	2	5.57778	1857.4
81	3	8.27222	670.05		300	9	8.91389	2674.17
97.4	9	8.91389	868.213		446	4	8.24722	3678.26

## Sheet: CSIS by cobalturia status
	Not Cobalturic CSIS	Cobalturic CSIS
	0	2
	3	4
	3	6
	0	0
	1	3
	8	1
	3	5
	3	8
	1	9
	0	8
	0	6
	0	0
	7	7
	2	1
	1	0
	0	0
	5	7
	0	0
	0	6
	7	0
	2	4
	0	4
	4	3
	1	5
	9	4
	0	3
	1	6
	1	4
	0	4
	0	0
	2	0
	3	1
	10	5
	0	4
	1	9
	0	6
	5	8
	0	1
	6	4
	5	0
	2	2
	0	6
	6	3
	4	6
	1	9
	1	8
	0	5
	1	5
	0	9
	1	3
	4	9
	7	8
	1	10
	0	0
	1	6
	0	7
	1	8
	0	2
	0	2
	0	5
	4	3
	5	3
	0	0
	0	4
	3	0
	1	2
	3	2
	3	8
	1	7
	5	7
	0	8
	2	7
	0	4
	0	7
	3	5
	0	11
	2	3
	0	8
	5	8
	7	5
	0	0
	1	0
	1	7
	0	2
	0	2
	0	9
	0	5
	1	5
	1	5
	0	2
	1	7
	0	9
	2	6
	0	10
	2	1
	0	9
	1	3
	0	4
	0	7
	1	7
	0	8
		4
		6
		5
		4
		12
		4
		4
		7
		1
		9
		2
		8
		10
		10
		4
		6
		8
		10
		8
		2
		12
		3
		9
		2
		10
		4
		0

## Sheet: CSIS by UCoY Quatiles
	Q1 UCoY	Q1 CSIS		Q2 UCoY	Q2 CSIS		Q3 UCoY	Q3 CSIS		Q4 UCoY	Q4 CSIS
	0.263333	3		3.85667	5		17.5856	5		88.3	3
	0.46	4		3.9625	9		17.8467	8		94.915	7
	0.491944	0		3.96806	0		18.065	7		98.5	6
	0.552222	1		4.04583	0		18.1778	6		101.716	3
	0.663056	0		4.06944	2		18.4	4		102.4	8
	0.875278	0		4.215	6		18.7875	0		111.596	5
	0.902222	1		4.40417	0		19.0133	4		117.618	7
	0.922778	0		4.54972	1		19.2333	6		120.192	5
	0.931667	1		4.56528	1		19.5864	5		123.848	10
	0.98	1		4.5675	0		21.26	1		123.85	1
	1	0		4.61722	3		22.36	0		128.884	3
	1.00333	0		4.675	0		23.1689	4		129.8	4
	1.20583	0		4.69722	1		23.2419	2		132.175	7
	1.20833	3		4.88833	0		23.5975	4		133.369	4
	1.235	0		4.9	0		25.35	1		135.547	8
	1.26333	1		4.92333	1		25.4125	0		139.747	4
	1.38472	10		4.93889	1		25.8933	5		147.239	0
	1.52778	0		4.99722	1		26.3125	4		149.933	8
	1.53028	0		5.28222	0		27.425	2		156.098	9
	1.54972	5		5.475	1		27.5139	6		156.562	9
	1.65083	3		5.80972	0		27.6528	5		158.122	7
	1.76694	1		5.98056	1		28.215	5		163.275	1
	1.79556	0		6.33333	3		29.44	0		164.093	5
	1.84417	3		6.33611	0		29.48	4		170.488	9
	2.16389	0		6.73056	2		30.9306	4		175.053	9
	2.17361	1		6.73556	5		31.7217	4		183.154	11
	2.25278	0		6.82306	3		31.9611	2		190.756	8
	2.29	7		7.27361	0		31.9958	4		214.8	5
	2.33889	2		7.28889	3		32.2569	9		216.257	5
	2.42083	0		7.32667	6		33.5672	8		222.596	8
	2.44667	3		7.68889	2		33.8489	8		223.878	4
	2.50833	0		7.78	1		35.2925	10		231.49	5
	2.52833	1		8.1375	5		37.6333	6		253.31	2
	2.57361	5		8.25694	0		38.4889	9		299.51	8
	2.595	0		8.47083	2		38.555	0		302.84	2
	2.64333	0		8.70333	6		39.7928	9		304	6
	2.64722	0		8.775	4		41.0475	5		311.162	10
	2.6575	0		8.91944	7		41.8875	0		312.151	4
	2.71167	0		9.13333	1		41.9883	3		314.254	7
	2.76944	4		9.30694	0		42.1878	9		340.75	10
	2.78889	0		9.51778	0		43.0733	8		358.222	10
	2.8275	8		9.75639	0		44.0961	7		388.313	4
	2.85694	0		9.7875	6		45.7425	0		391.825	4
	2.97083	1		10.5389	7		49.8	0		394.053	2
	3.03056	0		10.6367	0		51.8611	2		447.767	7
	3.08556	7		11.8622	1		53.0094	8		453.411	7
	3.09111	1		11.9267	9		53.2278	0		464.1	6
	3.125	1		12.1625	0		55.4667	3		507.259	4
	3.21611	0		12.2067	1		59.8867	2		549.258	12
	3.27361	0		13.0033	8		61.22	2		658.933	12
	3.3125	0		13.6897	1		65.2244	3		676.72	8
	3.46667	2		13.7819	2		71.7111	8		774.2	2
	3.47778	1		14.035	6		77.8156	7		959.497	2
	3.4875	7		14.8633	0		77.8503	2		1245.53	10
	3.55	0		15.4158	0		80.7928	7		1348.37	3
	3.815	3		16.0972	3		86.8178	6		1857.4	2
	3.84694	5		16.7214	3		86.9928	0		2674.17	9
										3678.26	4

## Sheet: CSIS by UCoY Quatiles (2)
	Q1+Q2 UCoY	Q1+Q2 CSIS		Q3 UCoY	Q3 CSIS		Q4 UCoY	Q4 CSIS
	0.263333	3		17.5856	5		88.3	3
	0.46	4		17.8467	8		94.915	7
	0.491944	0		18.065	7		98.5	6
	0.552222	1		18.1778	6		101.716	3
	0.663056	0		18.4	4		102.4	8
	0.875278	0		18.7875	0		111.596	5
	0.902222	1		19.0133	4		117.618	7
	0.922778	0		19.2333	6		120.192	5
	0.931667	1		19.5864	5		123.848	10
	0.98	1		21.26	1		123.85	1
	1	0		22.36	0		128.884	3
	1.00333	0		23.1689	4		129.8	4
	1.20583	0		23.2419	2		132.175	7
	1.20833	3		23.5975	4		133.369	4
	1.235	0		25.35	1		135.547	8
	1.26333	1		25.4125	0		139.747	4
	1.38472	10		25.8933	5		147.239	0
	1.52778	0		26.3125	4		149.933	8
	1.53028	0		27.425	2		156.098	9
	1.54972	5		27.5139	6		156.562	9
	1.65083	3		27.6528	5		158.122	7
	1.76694	1		28.215	5		163.275	1
	1.79556	0		29.44	0		164.093	5
	1.84417	3		29.48	4		170.488	9
	2.16389	0		30.9306	4		175.053	9
	2.17361	1		31.7217	4		183.154	11
	2.25278	0		31.9611	2		190.756	8
	2.29	7		31.9958	4		214.8	5
	2.33889	2		32.2569	9		216.257	5
	2.42083	0		33.5672	8		222.596	8
	2.44667	3		33.8489	8		223.878	4
	2.50833	0		35.2925	10		231.49	5
	2.52833	1		37.6333	6		253.31	2
	2.57361	5		38.4889	9		299.51	8
	2.595	0		38.555	0		302.84	2
	2.64333	0		39.7928	9		304	6
	2.64722	0		41.0475	5		311.162	10
	2.6575	0		41.8875	0		312.151	4
	2.71167	0		41.9883	3		314.254	7
	2.76944	4		42.1878	9		340.75	10
	2.78889	0		43.0733	8		358.222	10
	2.8275	8		44.0961	7		388.313	4
	2.85694	0		45.7425	0		391.825	4
	2.97083	1		49.8	0		394.053	2
	3.03056	0		51.8611	2		447.767	7
	3.08556	7		53.0094	8		453.411	7
	3.09111	1		53.2278	0		464.1	6
	3.125	1		55.4667	3		507.259	4
	3.21611	0		59.8867	2		549.258	12
	3.27361	0		61.22	2		658.933	12
	3.3125	0		65.2244	3		676.72	8
	3.46667	2		71.7111	8		774.2	2
	3.47778	1		77.8156	7		959.497	2
	3.4875	7		77.8503	2		1245.53	10
	3.55	0		80.7928	7		1348.37	3
	3.815	3		86.8178	6		1857.4	2
	3.84694	5		86.9928	0		2674.17	9
	3.85667	5					3678.26	4
	3.9625	9
	3.96806	0
	4.04583	0
	4.06944	2
	4.215	6
	4.40417	0
	4.54972	1
	4.56528	1
	4.5675	0
	4.61722	3
	4.675	0
	4.69722	1
	4.88833	0
	4.9	0
	4.92333	1
	4.93889	1
	4.99722	1
	5.28222	0
	5.475	1
	5.80972	0
	5.98056	1
	6.33333	3
	6.33611	0
	6.73056	2
	6.73556	5
	6.82306	3
	7.27361	0
	7.28889	3
	7.32667	6
	7.68889	2
	7.78	1
	8.1375	5
	8.25694	0
	8.47083	2
	8.70333	6
	8.775	4
	8.91944	7
	9.13333	1
	9.30694	0
	9.51778	0
	9.75639	0
	9.7875	6
	10.5389	7
	10.6367	0
	11.8622	1
	11.9267	9
	12.1625	0
	12.2067	1
	13.0033	8
	13.6897	1
	13.7819	2
	14.035	6
	14.8633	0
	15.4158	0
	16.0972	3
	16.7214	3
